# Supplementary material for: Recombinant Goose Circoviruses Circulating in Domesticated and Wild Geese in Poland
Source: Viruses. 2018 Mar 2;10(3):107. doi: 10.3390/v10030107 (PMC5869500; doi:10.3390/v10030107)
Supplement: Supplementary file 1 [file viruses-10-00107-s001.zip › Supplementary Data 1.xls]

## Sheet: GoCV_CP_FUBAR
Codon	alpha	beta	beta-alpha	Prob[alpha<beta]	Prob[alpha>beta]	BayesFactor	PSRF	Neff
1	3.32425	2.61527	-0.708985	0.263073	0.687666	1.00713	1.00709	577.467
2	3.32425	2.61527	-0.708985	0.263073	0.687666	1.00713	1.00709	577.467
3	3.32425	2.61527	-0.708985	0.263073	0.687666	1.00713	1.00709	577.467
4	3.32425	2.61527	-0.708985	0.263073	0.687666	1.00713	1.00709	577.467
5	3.32425	2.61527	-0.708985	0.263073	0.687666	1.00713	1.00709	577.467
6	3.32425	2.61527	-0.708985	0.263073	0.687666	1.00713	1.00709	577.467
7	3.32425	2.61527	-0.708985	0.263073	0.687666	1.00713	1.00709	577.467
8	1.93116	0.0252387	-1.90592	0.0144729	0.932195	0.0414304	1.01496	307.65
9	0.191652	0.0508021	-0.14085	0.139903	0.578201	0.458895	1.01873	252.278
10	0.141522	0.0773555	-0.0641661	0.220838	0.473835	0.799611	1.01833	257.073
11	1.00673	0.0486184	-0.958112	0.00940064	0.982759	0.0267727	1.01952	243.074
12	0.252307	0.0504775	-0.20183	0.116681	0.645374	0.372663	1.01942	244.202
13	0.191597	0.0498692	-0.141728	0.13789	0.579443	0.451234	1.01875	252.005
14	0.585486	0.233454	-0.352032	0.133946	0.804728	0.436332	1.02593	188.419
15	0.210606	0.387191	0.176584	0.70655	0.22122	6.7927	1.0104	421.191
16	3.32425	2.61527	-0.708985	0.263073	0.687666	1.00713	1.00709	577.467
17	3.32425	2.61527	-0.708985	0.263073	0.687666	1.00713	1.00709	577.467
18	3.32425	2.61527	-0.708985	0.263073	0.687666	1.00713	1.00709	577.467
19	0.669004	0.0748894	-0.594115	0.019373	0.969923	0.0557346	1.04016	126.898
20	0.451073	0.303605	-0.147468	0.372654	0.55304	1.67583	1.01339	339.122
21	0.187307	0.330039	0.142732	0.667401	0.243337	5.66107	1.01125	394.071
22	0.484286	0.0512931	-0.432993	0.0686909	0.797117	0.208084	1.0167	279.254
23	0.443391	0.487238	0.0438468	0.549633	0.387055	3.44302	1.00814	516.346
24	0.280864	0.050662	-0.230202	0.107685	0.673442	0.340465	1.0197	241.129
25	0.280864	0.050662	-0.230202	0.107685	0.673442	0.340465	1.0197	241.129
26	0.17025	0.0496856	-0.120564	0.14683	0.551891	0.485526	1.01846	255.547
27	0.544846	0.0736761	-0.47117	0.0340238	0.945077	0.0993685	1.04908	105.933
28	0.236242	0.050154	-0.186088	0.122746	0.625856	0.394745	1.01902	248.836
29	0.260056	1.3889	1.12884	0.971559	0.0165007	96.3718	1.00447	821.365
30	0.652955	0.451711	-0.201244	0.416002	0.523657	2.00964	1.0104	421.033
31	3.32425	2.61527	-0.708985	0.263073	0.687666	1.00713	1.00709	577.467
32	3.32425	2.61527	-0.708985	0.263073	0.687666	1.00713	1.00709	577.467
33	3.32425	2.61527	-0.708985	0.263073	0.687666	1.00713	1.00709	577.467
34	3.32425	2.61527	-0.708985	0.263073	0.687666	1.00713	1.00709	577.467
35	3.32425	2.61527	-0.708985	0.263073	0.687666	1.00713	1.00709	577.467
36	0.940413	0.0560205	-0.884392	0.00485327	0.991837	0.0137588	1.03411	147.049
37	0.600956	0.0561185	-0.544837	0.025174	0.954593	0.0728548	1.02683	182.702
38	0.150679	0.0963814	-0.054298	0.250076	0.464814	0.94078	1.01898	249.313
39	0.4182	0.106631	-0.31157	0.101301	0.850499	0.318005	1.049	106.072
40	0.666116	0.244303	-0.421813	0.22751	0.70999	0.830883	1.01699	275.101
41	0.545023	0.377327	-0.167696	0.305432	0.619523	1.24061	1.0156	296.591
42	3.32425	2.61527	-0.708985	0.263073	0.687666	1.00713	1.00709	577.467
43	3.32425	2.61527	-0.708985	0.263073	0.687666	1.00713	1.00709	577.467
44	0.593976	0.100955	-0.493021	0.0494469	0.927903	0.146756	1.04506	114.385
45	0.150679	0.0963814	-0.054298	0.250076	0.464814	0.94078	1.01898	249.313
46	0.19229	0.24718	0.0548895	0.575779	0.312766	3.82909	1.01138	389.953
47	0.168284	0.0778741	-0.0904099	0.206077	0.511102	0.732294	1.01852	254.778
48	0.756587	0.0271012	-0.729486	0.0267576	0.87799	0.0775639	1.01464	313.687
49	0.287925	0.0504545	-0.237471	0.10616	0.677301	0.335068	1.0195	243.363
50	0.236348	0.0528744	-0.183474	0.127841	0.622543	0.413532	1.01901	248.909
51	0.150679	0.0963814	-0.054298	0.250076	0.464814	0.94078	1.01898	249.313
52	0.386521	0.217154	-0.169367	0.329812	0.579114	1.38836	1.01467	312.981
53	2.5283	0.0334966	-2.4948	3.44395e-05	0.999931	9.71638e-05	1.03059	162.293
54	0.82133	0.101718	-0.719612	0.0307675	0.955522	0.0895566	1.02216	217.013
55	1.10428	0.479973	-0.624309	0.111757	0.842063	0.354957	1.00431	842.206
56	1.61924	0.356468	-1.26277	0.0982609	0.86888	0.30742	1.00782	533.721
57	2.28333	0.221027	-2.0623	0.00193314	0.996546	0.00546432	1.02669	183.578
58	1.06243	0.37374	-0.688695	0.0781567	0.888528	0.239189	1.00496	760.895
59	0.747989	0.0426905	-0.705299	0.0412839	0.866336	0.121485	1.01365	333.325
60	1.57272	0.022605	-1.55012	0.00139434	0.996408	0.00393921	1.01531	301.542
61	2.10809	0.0428885	-2.0652	0.000405891	0.999275	0.00114556	1.01911	247.752
62	1.2134	0.0314787	-1.18192	0.00177411	0.996279	0.00501402	1.02199	218.498
63	3.13185	0.0319998	-3.09985	1.61091e-05	0.999968	4.54477e-05	1.04227	121.163
64	1.62322	0.0375761	-1.58565	0.000595633	0.998906	0.0016814	1.04025	126.636
65	0.817994	0.0453783	-0.772615	0.00631115	0.988186	0.0179181	1.02091	228.596
66	1.11117	0.353977	-0.75719	0.126108	0.831306	0.407116	1.01194	374.441
67	2.42185	0.0349151	-2.38693	0.00012267	0.999771	0.000346118	1.0254	191.949
68	1.43332	0.261106	-1.17221	0.0186152	0.970732	0.0535134	1.01286	351.071
69	3.1351	0.0393489	-3.09575	0.000487535	0.999088	0.0013761	1.03359	149.129
70	0.819251	0.0467936	-0.772457	0.00678284	0.987402	0.0192664	1.02088	228.888
71	1.60497	0.0382991	-1.56667	0.00375556	0.992713	0.0106351	1.02074	230.322
72	3.32425	2.61527	-0.708985	0.263073	0.687666	1.00713	1.00709	577.467
73	0.747989	0.0426905	-0.705299	0.0412839	0.866336	0.121485	1.01365	333.325
74	0.954811	0.493772	-0.461039	0.194348	0.747347	0.680558	1.00378	923.158
75	0.851369	0.0462093	-0.80516	0.00579974	0.989253	0.0164576	1.02182	220.007
76	0.752146	0.288334	-0.463812	0.115877	0.844896	0.369759	1.01804	260.83
77	1.01683	0.318831	-0.698002	0.189548	0.768742	0.65982	1.0136	334.506
78	0.730594	0.245064	-0.48553	0.075226	0.889164	0.229491	1.02257	213.458
79	1.65857	0.5407	-1.11787	0.118135	0.83824	0.377929	1.00358	958.031
80	2.59294	0.286608	-2.30634	0.00396101	0.993207	0.0112192	1.00534	719.81
81	1.66304	0.395686	-1.26735	0.0840076	0.886769	0.258738	1.00474	786.59
82	0.468119	0.0326741	-0.435445	0.0504834	0.794381	0.149996	1.01784	263.386
83	2.24666	0.0880667	-2.15859	0.0504898	0.899445	0.150016	1.01411	323.844
84	2.7035	0.214471	-2.48903	0.0011107	0.998015	0.00313698	1.02837	173.721
85	2.48503	0.393669	-2.09137	0.015841	0.974276	0.04541	1.00236	1245.76
86	3.32425	2.61527	-0.708985	0.263073	0.687666	1.00713	1.00709	577.467
87	3.32425	2.61527	-0.708985	0.263073	0.687666	1.00713	1.00709	577.467
88	8.80691	0.401639	-8.40527	0.100391	0.876004	0.314829	1.00275	1138.16
89	2.50964	0.0242123	-2.48543	0.000218738	0.999515	0.000617237	1.03206	155.535
90	1.9171	0.0577759	-1.85933	0.00107863	0.998152	0.00304631	1.02131	224.72
91	3.85562	0.0290217	-3.82659	2.09255e-05	0.999956	5.90362e-05	1.03901	130.264
92	4.61789	0.256851	-4.36104	0.000163786	0.999669	0.000462148	1.01492	308.492
93	1.06908	0.690245	-0.37884	0.281026	0.634207	1.10272	1.00305	1064.91
94	4.96826	0.832916	-4.13534	0.0195643	0.961604	0.0562961	1.00224	1284.47
95	2.39736	0.468263	-1.9291	0.0349851	0.945527	0.102278	1.0026	1176.47
96	0.806831	1.4241	0.617273	0.709825	0.201389	6.9012	1.00219	1302.77
97	3.32425	2.61527	-0.708985	0.263073	0.687666	1.00713	1.00709	577.467
98	0.730714	0.515316	-0.215399	0.294973	0.636647	1.18035	1.00358	958.067
99	0.316779	0.486596	0.169817	0.673328	0.266238	5.81496	1.00902	474.763
100	0.501193	0.521246	0.0200529	0.547006	0.391643	3.40669	1.00656	614.41
101	2.10084	0.0371262	-2.06371	0.000237966	0.999559	0.000671508	1.0218	220.187
102	0.985769	0.0318448	-0.953924	0.00496353	0.988763	0.0140729	1.0155	298.254
103	1.1059	0.0467786	-1.05912	0.00279529	0.995052	0.00790815	1.03268	152.852
104	1.10174	0.0467356	-1.055	0.00264552	0.995339	0.00748331	1.03673	137.546
105	1.34699	0.256782	-1.09021	0.0260578	0.96045	0.075481	1.01373	331.772
106	2.55805	0.0211171	-2.53694	0.000143698	0.999655	0.000405458	1.03113	159.757
107	0.456664	0.0862545	-0.370409	0.0681202	0.891847	0.206229	1.04316	118.904
108	1.62569	0.0545342	-1.57116	0.00165095	0.997266	0.00466534	1.03756	134.787
109	0.747989	0.0426905	-0.705299	0.0412839	0.866336	0.121485	1.01365	333.325
110	1.89422	0.0385783	-1.85564	0.000601363	0.998917	0.00169758	1.02308	209.258
111	1.1089	0.399013	-0.709888	0.126335	0.835812	0.407955	1.00339	994.896
112	0.747989	0.0426905	-0.705299	0.0412839	0.866336	0.121485	1.01365	333.325
113	0.564382	0.05661	-0.507772	0.0277452	0.949076	0.0805082	1.02882	171.252
114	0.756853	0.0267114	-0.730141	0.0263908	0.878271	0.0764717	1.01468	312.906
115	0.639872	0.0495807	-0.590291	0.0182262	0.965121	0.0523741	1.02287	210.995
116	1.22571	1.16971	-0.0560056	0.402044	0.469039	1.89687	1.00324	1024.56
117	2.46974	0.242638	-2.2271	0.00374992	0.993623	0.0106191	1.02009	236.955
118	1.09431	0.0470622	-1.04725	0.00268005	0.995295	0.00758125	1.038	133.39
119	1.03544	0.487012	-0.548424	0.141939	0.805909	0.466679	1.00381	918.138
120	3.35234	0.338314	-3.01403	0.000893587	0.998239	0.00252324	1.00429	845.202
121	1.82407	0.521481	-1.30259	0.164844	0.792207	0.556849	1.00335	1002.49
122	1.09939	1.09274	-0.00665398	0.62731	0.283322	4.74862	1.00205	1348.47
123	0.744893	0.049456	-0.695437	0.0475543	0.861073	0.140858	1.01352	336.23
124	1.01536	0.0313764	-0.983988	0.00431432	0.990351	0.0122243	1.01606	289.1
125	1.58138	0.0442827	-1.5371	0.00503571	0.990786	0.0142786	1.0215	223.01
126	1.42511	0.0429931	-1.38212	0.00112801	0.997989	0.00318594	1.04199	121.879
127	2.41865	0.0362197	-2.38243	0.000659164	0.998769	0.00186085	1.03115	159.629
128	1.53239	0.0240499	-1.50834	0.00160449	0.995991	0.00453384	1.0158	293.322
129	1.50038	0.0442195	-1.45616	0.00522786	0.990434	0.0148263	1.0212	225.767
130	6.32544	0.0583562	-6.26708	8.42169e-05	0.999847	0.000237612	1.02779	177.01
131	2.52164	0.168192	-2.35345	0.0950627	0.864227	0.296363	1.0183	257.512
132	1.453	0.238952	-1.21405	0.0181121	0.971695	0.0520403	1.01685	277.133
133	2.75901	0.0446549	-2.71436	3.14039e-05	0.999936	8.85993e-05	1.04181	122.366
134	6.23629	0.67038	-5.56591	0.0241824	0.966376	0.069914	1.00533	720.933
135	3.04879	0.0434501	-3.00534	4.66556e-06	0.99999	1.31625e-05	1.04631	111.604
136	1.23125	0.031995	-1.19925	0.00123351	0.997463	0.00348426	1.03074	161.546
137	2.47042	0.0403005	-2.43012	0.000100883	0.999808	0.000284638	1.02543	191.713
138	2.22987	0.0250802	-2.20479	0.000155104	0.999674	0.000437647	1.03041	163.162
139	1.98257	0.047167	-1.9354	0.000548504	0.999028	0.00154829	1.02203	218.138
140	2.49762	0.0403171	-2.45731	0.000268002	0.999562	0.000756289	1.03803	133.291
141	1.06933	0.239173	-0.830158	0.0255856	0.960001	0.0740773	1.01555	297.408
142	0.236242	0.050154	-0.186088	0.122746	0.625856	0.394745	1.01902	248.836
143	2.35931	0.356018	-2.00329	0.0213924	0.967983	0.0616715	1.00199	1370.74
144	0.75779	0.025362	-0.732428	0.0251162	0.879252	0.0726831	1.01483	310.14
145	0.946094	0.531949	-0.414145	0.205571	0.731824	0.730027	1.00298	1080.48
146	1.56341	0.0384977	-1.52491	0.00392839	0.992372	0.0111265	1.02045	233.25
147	0.768327	0.733325	-0.0350016	0.522711	0.395842	3.08968	1.00063	2180.03
148	3.32425	2.61527	-0.708985	0.263073	0.687666	1.00713	1.00709	577.467
149	4.87382	0.599041	-4.27478	0.00154638	0.995655	0.00436938	1.0014	1635.67
150	0.540418	0.268688	-0.27173	0.191364	0.737901	0.667637	1.02449	198.356
151	2.2346	0.0419295	-2.19268	0.00034624	0.999408	0.000977148	1.02112	226.589
152	0.236092	0.0468477	-0.189244	0.116253	0.630013	0.371117	1.01909	248.02
153	3.05212	0.0315041	-3.02061	8.01003e-06	0.999984	2.2598e-05	1.04631	111.603
154	0.535855	0.240194	-0.295661	0.158791	0.771942	0.532541	1.02565	190.256
155	1.61267	0.0258267	-1.58685	0.00175636	0.995912	0.00496376	1.01734	270.16
156	0.884311	0.0460306	-0.83828	0.00629898	0.988302	0.0178833	1.0203	234.795
157	2.55407	0.0411099	-2.51296	0.000743685	0.998669	0.00209964	1.03297	151.661
158	1.35001	0.0356774	-1.31433	0.00193919	0.99623	0.00548147	1.02428	199.916
159	1.56693	0.0239043	-1.54303	0.00160071	0.996106	0.00452314	1.01609	288.647
160	6.19836	0.197691	-6.00067	0.00170743	0.996938	0.00482524	1.02353	205.632
161	0.468162	0.0324052	-0.435757	0.0501198	0.794643	0.148859	1.01785	263.254
162	1.28621	0.0453465	-1.24086	0.00235887	0.995861	0.00667056	1.03018	164.294
163	0.75779	0.025362	-0.732428	0.0251162	0.879252	0.0726831	1.01483	310.14
164	3.18412	0.0373137	-3.14681	2.37632e-06	0.999995	6.70407e-06	1.0491	105.883
165	0.581735	0.0500199	-0.531715	0.0215505	0.958284	0.0621373	1.02533	192.436
166	4.66383	0.347015	-4.31682	0.000146398	0.999673	0.000413078	1.00345	983.409
167	4.83441	0.0575195	-4.77689	4.20489e-07	0.999999	1.18628e-06	1.01782	263.602
168	2.10129	0.488085	-1.61321	0.0380138	0.941497	0.111482	1.0042	857.874
169	3.67014	0.543861	-3.12628	0.0402739	0.941394	0.118389	1.00288	1104.43
170	1.99968	0.63286	-1.36682	0.0706483	0.888371	0.214464	1.0046	803.362
171	0.887875	2.26652	1.37865	0.80638	0.112246	11.7496	1.00169	1493.94
172	1.03844	0.378482	-0.659956	0.151025	0.805614	0.501863	1.00725	567.01
173	2.24666	0.0880667	-2.15859	0.0504898	0.899445	0.150016	1.01411	323.844
174	1.48178	0.284108	-1.19767	0.0354434	0.946911	0.103667	1.01086	405.934
175	0.557014	0.0627223	-0.494291	0.0330149	0.941826	0.0963215	1.03096	160.53
176	0.756853	0.0267114	-0.730141	0.0263908	0.878271	0.0764717	1.01468	312.906
177	1.70756	0.040465	-1.6671	0.000777978	0.998607	0.00219654	1.02914	169.547
178	2.58661	0.0412833	-2.54533	0.000740266	0.998675	0.00208998	1.03319	150.74
179	0.814254	0.0501109	-0.764144	0.00783105	0.985844	0.0222673	1.02131	224.784
180	2.72749	0.0352051	-2.69229	2.30816e-05	0.999954	6.51193e-05	1.04182	122.335
181	2.42655	0.167909	-2.25864	0.0954582	0.863618	0.297727	1.01842	256.014
182	1.47745	0.178421	-1.29903	0.0230921	0.960653	0.0666873	1.03386	148.034
183	0.78346	0.0645711	-0.718888	0.0129007	0.978723	0.036871	1.02338	206.82
184	1.98317	0.0358996	-1.94727	0.000365973	0.999331	0.00103286	1.02506	194.318
185	0.830447	0.282965	-0.547483	0.115251	0.83931	0.367502	1.01833	257.076
186	1.07767	0.0432089	-1.03446	0.0023435	0.995736	0.00662701	1.03301	151.481
187	2.24666	0.0880667	-2.15859	0.0504898	0.899445	0.150016	1.01411	323.844
188	0.849182	0.0909119	-0.75827	0.0221735	0.967086	0.0639743	1.02357	205.329
189	1.64885	0.0407452	-1.6081	0.000714321	0.998715	0.00201668	1.03831	132.405
190	0.756587	0.0271012	-0.729486	0.0267576	0.87799	0.0775639	1.01464	313.687
191	1.59841	0.340884	-1.25753	0.0282357	0.956354	0.081973	1.00348	976.797
192	0.744893	0.049456	-0.695437	0.0475543	0.861073	0.140858	1.01352	336.23
193	2.51012	0.0225612	-2.48756	5.86909e-05	0.999873	0.000165588	1.04022	126.73
194	0.440776	0.191136	-0.24964	0.270778	0.641971	1.04758	1.01487	309.439
195	2.35024	0.0352307	-2.31501	6.95849e-05	0.999863	0.000196326	1.02039	233.788
196	1.64623	0.379417	-1.26681	0.0400092	0.939785	0.117578	1.0026	1176.92
197	1.88203	0.0389559	-1.84307	0.00138525	0.997528	0.00391348	1.02524	193.059
198	1.02714	0.629952	-0.397186	0.239607	0.684854	0.888986	1.00311	1053
199	1.55082	0.0414639	-1.50936	0.00056884	0.998963	0.00160572	1.05454	96.3681
200	0.985769	0.0318448	-0.953924	0.00496353	0.988763	0.0140729	1.0155	298.254
201	1.60685	0.0411591	-1.56569	0.000780772	0.998598	0.00220443	1.03942	129.044
202	3.32425	2.61527	-0.708985	0.263073	0.687666	1.00713	1.00709	577.467
203	3.32425	2.61527	-0.708985	0.263073	0.687666	1.00713	1.00709	577.467
204	2.53256	0.0321382	-2.50042	3.46796e-05	0.999931	9.78413e-05	1.03298	151.624
205	1.31866	0.0432826	-1.27537	0.00171087	0.996959	0.00483496	1.0397	128.223
206	1.55003	0.0342235	-1.5158	0.000799807	0.99848	0.00225822	1.03208	155.456
207	2.78585	0.327406	-2.45844	0.00322536	0.994184	0.0091288	1.004	888.547
208	2.06645	0.0376868	-2.02876	0.0002822	0.999482	0.000796365	1.0221	217.508
209	1.0362	0.243433	-0.792772	0.0343565	0.947474	0.100375	1.01541	299.783
210	0.758735	0.797663	0.0389281	0.528371	0.377008	3.16062	1.00102	1865.85
211	0.67708	0.48303	-0.19405	0.350048	0.581899	1.51943	1.00633	631.703
212	2.43234	0.456606	-1.97573	0.0320766	0.950776	0.0934932	1.00213	1321.3
213	4.01111	0.362267	-3.64884	0.00331721	0.994459	0.00938964	1.00059	2217.74
214	0.880206	0.5148	-0.365405	0.235705	0.700512	0.870044	1.00322	1027.81
215	3.06671	0.500253	-2.56645	0.329777	0.62043	1.38814	1.00343	987.216
216	0.755365	0.0290428	-0.726323	0.0285779	0.876566	0.0829957	1.01445	317.159
217	0.828469	0.0465664	-0.781903	0.00622929	0.988448	0.0176842	1.0214	223.933
218	2.24666	0.0880667	-2.15859	0.0504898	0.899445	0.150016	1.01411	323.844
219	1.59333	0.0438088	-1.54952	0.00479368	0.991229	0.013589	1.02184	219.863
220	2.31099	0.227791	-2.0832	0.00156483	0.997104	0.0044216	1.02591	188.554
221	1.58495	0.0413597	-1.54359	0.000761197	0.998631	0.00214912	1.04235	120.953
222	0.868854	0.0508003	-0.818054	0.00678228	0.988005	0.0192648	1.02311	208.977
223	0.567504	0.351224	-0.216279	0.328633	0.628655	1.38097	1.01471	312.232
224	1.17584	0.231695	-0.944142	0.0230237	0.963814	0.0664852	1.01692	276.02
225	2.15315	0.0301977	-2.12295	0.000272314	0.999471	0.000768461	1.0281	175.205
226	0.542187	0.265516	-0.276671	0.184124	0.74718	0.636675	1.02496	194.959
227	2.24666	0.0880667	-2.15859	0.0504898	0.899445	0.150016	1.01411	323.844
228	0.601788	0.318387	-0.283401	0.202222	0.740531	0.715119	1.02081	229.573
229	3.32425	2.61527	-0.708985	0.263073	0.687666	1.00713	1.00709	577.467
230	3.32425	2.61527	-0.708985	0.263073	0.687666	1.00713	1.00709	577.467
231	3.32425	2.61527	-0.708985	0.263073	0.687666	1.00713	1.00709	577.467
232	3.32425	2.61527	-0.708985	0.263073	0.687666	1.00713	1.00709	577.467
233	3.32425	2.61527	-0.708985	0.263073	0.687666	1.00713	1.00709	577.467
234	3.32425	2.61527	-0.708985	0.263073	0.687666	1.00713	1.00709	577.467
235	3.32425	2.61527	-0.708985	0.263073	0.687666	1.00713	1.00709	577.467
236	2.72078	0.0215183	-2.69926	0.000144609	0.999649	0.000408029	1.0298	166.144
237	2.60202	0.0594902	-2.54253	0.000301607	0.999453	0.000851148	1.02117	226.129
238	0.625854	0.249902	-0.375952	0.132421	0.812988	0.430605	1.02512	193.887
239	1.02155	0.0364529	-0.9851	0.00598437	0.98744	0.0169847	1.01687	276.779
240	0.756853	0.0267114	-0.730141	0.0263908	0.878271	0.0764717	1.01468	312.906
241	0.75779	0.025362	-0.732428	0.0251162	0.879252	0.0726831	1.01483	310.14
242	2.83453	0.0416409	-2.79289	2.84651e-05	0.999944	8.03078e-05	1.04621	111.813
243	1.24171	0.393516	-0.848197	0.0610548	0.909891	0.183448	1.00396	894.387
244	0.753404	0.367014	-0.38639	0.310619	0.631475	1.27117	1.01209	370.463
245	0.711825	0.404414	-0.307411	0.35413	0.586635	1.54686	1.01074	409.844
246	0.811447	0.0528039	-0.758643	0.00934561	0.983459	0.0266145	1.02164	221.678
247	1.93116	0.0252387	-1.90592	0.0144729	0.932195	0.0414304	1.01496	307.65
248	1.07479	0.234823	-0.839963	0.0260794	0.959223	0.0755454	1.01623	286.347
249	1.93116	0.0252387	-1.90592	0.0144729	0.932195	0.0414304	1.01496	307.65
250	0.584405	0.101514	-0.48289	0.061872	0.908345	0.186065	1.03595	140.245
251	1.16182	0.0659716	-1.09585	0.00397934	0.993564	0.0112714	1.0554	95.0445
252	0.796942	0.237882	-0.559059	0.0622812	0.907393	0.187377	1.02234	215.426
253	0.467217	0.0377594	-0.429457	0.0574826	0.789404	0.17206	1.01758	266.907
254	2.95443	0.0366687	-2.91777	5.82002e-06	0.999988	1.64195e-05	1.04833	107.401
255	2.05653	0.0259001	-2.03063	0.000235408	0.999509	0.000664287	1.02738	179.374
256	0.734888	0.579825	-0.155063	0.505749	0.437647	2.88682	1.00373	932.682
257	9.08318	0.398144	-8.68504	8.24076e-07	0.999997	2.32488e-06	1.00245	1218.81
258	0.992737	0.392357	-0.60038	0.0946567	0.867078	0.294965	1.00453	812.357
259	1.10136	0.585466	-0.515892	0.200513	0.733026	0.707559	1.00342	987.704
260	1.38255	0.0434966	-1.33905	0.00150825	0.997316	0.00426149	1.04092	124.758
261	2.75006	0.399991	-2.35007	0.0028171	0.994369	0.00797003	1.00334	1004.36
262	0.862469	0.0462558	-0.816214	0.00640003	0.988118	0.018172	1.02051	232.584
263	1.08597	0.518586	-0.567384	0.165844	0.777503	0.5609	1.00327	1017.53
264	1.02185	0.0313142	-0.990538	0.00455021	0.989625	0.0128957	1.01552	297.969
265	1.20636	0.0448813	-1.16148	0.002423	0.995686	0.00685234	1.03036	163.376
266	0.594127	0.0498531	-0.544274	0.0207314	0.959925	0.0597256	1.02483	195.945
267	2.12164	0.0364041	-2.08523	0.000298819	0.999458	0.000843277	1.02365	204.692
268	2.06592	0.0341882	-2.03173	0.000188221	0.999645	0.000531109	1.0243	199.752
269	1.67904	0.239542	-1.4395	0.0200466	0.969299	0.0577123	1.02062	231.474
270	1.4993	0.0443657	-1.45494	0.00528928	0.990321	0.0150014	1.02116	226.148
271	0.401377	0.0403407	-0.361036	0.0671458	0.763944	0.203066	1.01849	255.128
272	0.817654	0.238205	-0.579449	0.0592483	0.911488	0.177678	1.02189	219.409
273	0.747989	0.0426905	-0.705299	0.0412839	0.866336	0.121485	1.01365	333.325
274	0.236348	0.0528744	-0.183474	0.127841	0.622543	0.413532	1.01901	248.909
275	0.467217	0.0377594	-0.429457	0.0574826	0.789404	0.17206	1.01758	266.907
276	2.24666	0.0880667	-2.15859	0.0504898	0.899445	0.150016	1.01411	323.844
277	0.616975	0.0494781	-0.567497	0.017958	0.965409	0.0515894	1.02382	203.346
278	3.32425	2.61527	-0.708985	0.263073	0.687666	1.00713	1.00709	577.467
279	3.32425	2.61527	-0.708985	0.263073	0.687666	1.00713	1.00709	577.467
280	3.32425	2.61527	-0.708985	0.263073	0.687666	1.00713	1.00709	577.467
281	3.32425	2.61527	-0.708985	0.263073	0.687666	1.00713	1.00709	577.467
282	3.32425	2.61527	-0.708985	0.263073	0.687666	1.00713	1.00709	577.467
283	3.32425	2.61527	-0.708985	0.263073	0.687666	1.00713	1.00709	577.467
284	0.744882	0.0505005	-0.694382	0.00921846	0.983246	0.026249	1.02281	211.49
285	0.627068	0.0630998	-0.563968	0.0257621	0.955366	0.0746019	1.02648	184.848
286	0.306535	0.555544	0.249009	0.731498	0.215981	7.68595	1.00651	618.113
287	0.568851	0.0547292	-0.514122	0.0258972	0.951681	0.0750034	1.02785	176.642
288	3.32425	2.61527	-0.708985	0.263073	0.687666	1.00713	1.00709	577.467
289	3.32425	2.61527	-0.708985	0.263073	0.687666	1.00713	1.00709	577.467
290	3.32425	2.61527	-0.708985	0.263073	0.687666	1.00713	1.00709	577.467
291	3.32425	2.61527	-0.708985	0.263073	0.687666	1.00713	1.00709	577.467
292	3.32425	2.61527	-0.708985	0.263073	0.687666	1.00713	1.00709	577.467
293	3.32425	2.61527	-0.708985	0.263073	0.687666	1.00713	1.00709	577.467
294	3.32425	2.61527	-0.708985	0.263073	0.687666	1.00713	1.00709	577.467
295	3.32425	2.61527	-0.708985	0.263073	0.687666	1.00713	1.00709	577.467
296	3.32425	2.61527	-0.708985	0.263073	0.687666	1.00713	1.00709	577.467
297	3.32425	2.61527	-0.708985	0.263073	0.687666	1.00713	1.00709	577.467
298	3.32425	2.61527	-0.708985	0.263073	0.687666	1.00713	1.00709	577.467
299	3.32425	2.61527	-0.708985	0.263073	0.687666	1.00713	1.00709	577.467
300	3.32425	2.61527	-0.708985	0.263073	0.687666	1.00713	1.00709	577.467
301	3.32425	2.61527	-0.708985	0.263073	0.687666	1.00713	1.00709	577.467
302	3.32425	2.61527	-0.708985	0.263073	0.687666	1.00713	1.00709	577.467
303	3.32425	2.61527	-0.708985	0.263073	0.687666	1.00713	1.00709	577.467
304	3.32425	2.61527	-0.708985	0.263073	0.687666	1.00713	1.00709	577.467
305	3.32425	2.61527	-0.708985	0.263073	0.687666	1.00713	1.00709	577.467
306	3.32425	2.61527	-0.708985	0.263073	0.687666	1.00713	1.00709	577.467
307	3.32425	2.61527	-0.708985	0.263073	0.687666	1.00713	1.00709	577.467
308	3.32425	2.61527	-0.708985	0.263073	0.687666	1.00713	1.00709	577.467
309	3.32425	2.61527	-0.708985	0.263073	0.687666	1.00713	1.00709	577.467
310	3.32425	2.61527	-0.708985	0.263073	0.687666	1.00713	1.00709	577.467
311	3.32425	2.61527	-0.708985	0.263073	0.687666	1.00713	1.00709	577.467
312	3.32425	2.61527	-0.708985	0.263073	0.687666	1.00713	1.00709	577.467
313	3.32425	2.61527	-0.708985	0.263073	0.687666	1.00713	1.00709	577.467
314	3.32425	2.61527	-0.708985	0.263073	0.687666	1.00713	1.00709	577.467
315	3.32425	2.61527	-0.708985	0.263073	0.687666	1.00713	1.00709	577.467
316	3.32425	2.61527	-0.708985	0.263073	0.687666	1.00713	1.00709	577.467
317	3.32425	2.61527	-0.708985	0.263073	0.687666	1.00713	1.00709	577.467
318	3.32425	2.61527	-0.708985	0.263073	0.687666	1.00713	1.00709	577.467
319	3.32425	2.61527	-0.708985	0.263073	0.687666	1.00713	1.00709	577.467
320	3.32425	2.61527	-0.708985	0.263073	0.687666	1.00713	1.00709	577.467

## Sheet: GoCV_CP_MEME
Codon	alpha	beta1	p1	beta2	p2	LRT	p-value	q-value	Log(L)
1	1	0.117014	0.721353	0.812672	0.278647	0	0.67	1	-1.11022e-16
2	1	0.117014	0.721353	0.812672	0.278647	0	0.67	1	-1.11022e-16
3	1	0.117014	0.721353	0.812672	0.278647	0	0.67	0.831008	-1.11022e-16
4	1	0.117014	0.721353	0.812672	0.278647	0	0.67	0.840784	-1.11022e-16
5	1	0.117014	0.721353	0.812672	0.278647	0	0.67	0.815209	-1.11022e-16
6	1	0.117014	0.721353	0.812672	0.278647	0	0.67	0.928139	-1.11022e-16
7	1	0.117014	0.721353	0.812672	0.278647	0	0.67	0.794074	-1.11022e-16
8	0	0	0	0	1	0	1	1	0
9	0	0	0	0	1	0	1	1	0
10	0	0	0	0	1	0	1	1	0
11	0.408371	0	0.0501118	0	0.949888	0	0.67	1	-8.43459
12	0	0	0	0	1	0	1	1	0
13	0	0	0	0	1	0	1	1	0
14	0	0	0.986004	2126.32	0.0139959	10.836	0.00193481	0.61914	-12.7008
15	0	0	0.227396	0.319931	0.772604	1.97277	0.185708	1	-16.4341
16	1	0.117014	0.721353	0.812672	0.278647	0	0.67	1	-1.11022e-16
17	1	0.117014	0.721353	0.812672	0.278647	0	0.67	1	-1.11022e-16
18	1	0.117014	0.721353	0.812672	0.278647	0	0.67	1	-1.11022e-16
19	0.479754	0	0.0474218	0	0.952578	0	0.67	1	-19.4007
20	0	0	0.241585	0.255714	0.758415	0.936299	0.331209	1	-17.0082
21	0	0	0.910884	2.22127	0.0891164	1.58421	0.229649	1	-11.0077
22	0	0	0	0	1	0	1	1	0
23	0	0	1.00003e-09	0.338614	1	1.60254	0.227339	1	-17.7221
24	0	0	0	0	1	0	1	1	0
25	0	0	0	0	1	0	1	1	0
26	0	0	0	0	1	0	1	1	0
27	0.328947	0	0.0525572	0	0.947443	0	0.67	1	-14.553
28	0	0	0	0	1	0	1	1	0
29	0	0	0.652454	5.23778	0.347546	8.43339	0.00654507	0.698141	-40.2345
30	0	0	0.856916	2.3714	0.143084	4.86033	0.0407217	1	-17.9098
31	1	0.117014	0.721353	0.812672	0.278647	0	0.67	1	-1.11022e-16
32	1	0.117014	0.721353	0.812672	0.278647	0	0.67	1	-1.11022e-16
33	1	0.117014	0.721353	0.812672	0.278647	0	0.67	1	-1.11022e-16
34	1	0.117014	0.721353	0.812672	0.278647	0	0.67	1	-1.11022e-16
35	1	0.117014	0.721353	0.812672	0.278647	0	0.67	1	-1.11022e-16
36	0.8652	0	0.047388	0	0.952612	0	0.67	1	-17.2831
37	0.330796	0	0.0472961	0	0.952704	0	0.67	1	-7.81396
38	0	0	0	0	1	0	1	1	0
39	0.204748	0	0.04756	0	0.95244	0	0.67	1	-8.58727
40	0	0	0.963325	9.1041	0.0366754	1.32777	0.264855	1	-11.5667
41	0.315353	0.246138	1	0.246045	5.98818e-08	0	0.67	1	-20.0447
42	1	0.117014	0.721353	0.812672	0.278647	0	0.67	1	-1.11022e-16
43	1	0.117014	0.721353	0.812672	0.278647	0	0.67	1	-1.11022e-16
44	0.424206	0	0.0473443	0	0.952656	0	0.67	1	-14.5047
45	0	0	0	0	1	0	1	1	0
46	0	0	0.965117	10.1359	0.0348833	1.99085	0.183899	1	-10.9208
47	0	0	0	0	1	0	1	1	0
48	0	0	0	0	1	0	1	1	0
49	0	0	0	0	1	0	1	1	0
50	0	0	0	0	1	0	1	1	0
51	0	0	0	0	1	0	1	1	0
52	0	0	1.00004e-09	0.0994478	1	0.365076	0.471546	1	-9.01269
53	2.9626	0	0.0475617	0	0.952438	0	0.67	1	-25.7077
54	0.668912	0	0.0472961	0	0.952704	0	0.67	1	-14.1647
55	1.38657	0	0.87687	7.46116	0.12313	1.09894	0.30151	1	-30.8671
56	1.10542	0.210118	1	0.21019	1.5378e-08	0	0.67	1	-18.8607
57	2.20006	0.119623	0.892275	0.112392	0.107725	0	0.67	1	-25.196
58	1.33985	0.222054	1	0.22236	1e-09	0	0.67	1	-21.1648
59	0	0	0	0	1	0	1	1	0
60	0.900818	0	0.0472974	0	0.952703	0	0.67	1	-8.19195
61	2.05663	0	0.0473698	0	0.95263	0	0.67	1	-20.7889
62	1.0895	0	0.0499472	0	0.950053	0	0.67	1	-8.30748
63	5.51635	0	0.0472557	0	0.952744	0	0.67	1	-20.3408
64	1.36273	0	0.0474268	0	0.952573	0	0.67	1	-16.4123
65	0.710274	0	0.0472943	0	0.952706	0	0.67	1	-10.988
66	0.693191	0.15294	0.957973	15.5598	0.0420272	0.779314	0.363352	1	-27.3615
67	4.13108	0	0.0472823	0	0.952718	0	0.67	1	-21.0862
68	1.63738	0.12342	1	0.12341	8.76414e-08	0	0.67	1	-25.306
69	5.16124	0	0.0499472	0	0.950053	0	0.67	1	-14.2611
70	0.637528	0	0.0472961	0	0.952704	0	0.67	1	-11.5188
71	0.955696	0	0.0472961	0	0.952704	0	0.67	1	-8.81967
72	1	0.117014	0.721353	0.812672	0.278647	0	0.67	1	-1.11022e-16
73	0	0	0	0	1	0	1	1	0
74	1.06679	0.39155	1	0.39139	1.00024e-09	0	0.67	1	-25.3354
75	0.745528	0	0.0473155	0	0.952685	0	0.67	1	-10.1912
76	0.798186	0.135654	0.98332	0.135645	0.0166804	0	0.67	1	-14.6827
77	0	0	0.930952	9.19439	0.0690475	2.71921	0.12451	1	-17.3805
78	0.645876	0.12	0.923136	0.115701	0.0768645	0	0.67	1	-15.2874
79	1.68181	0.459671	1	0.459465	1.62134e-08	0	0.67	1	-30.0931
80	3.2996	0.227171	0.903742	0.233585	0.096258	0	0.67	1	-21.9386
81	1.38203	0	0.681745	0.924623	0.318255	0	0.67	1	-21.285
82	0	0	0	0	1	0	1	1	0
83	0	0	0	0	1	0	1	1	0
84	3.87061	0.115195	1	0.11524	1.00072e-09	0	0.67	0.897071	-20.4998
85	3.16317	0.246955	1	0.246718	1.01328e-09	0	0.67	0.90084	-31.0893
86	1	0.117014	0.721353	0.812672	0.278647	0	0.67	0.904641	-1.11022e-16
87	1	0.117014	0.721353	0.812672	0.278647	0	0.67	0.908475	-1.11022e-16
88	10000	0.247225	0.999999	0.247217	8.77907e-07	0	0.67	0.788235	-18.6611
89	2.65383	0	0.0484201	0	0.95158	0	0.67	0.91234	-10.0196
90	1.76498	0	0.0473922	0	0.952608	0	0.67	0.791144	-26.8041
91	7.15077	0	0.0499545	0	0.950045	0	0.67	0.916239	-21.2794
92	5.54336	0.110039	0.886254	0.118376	0.113746	0	0.67	0.920172	-34.2683
93	1.25027	0.27753	0.885662	5.9671	0.114338	0.286218	0.498049	1	-39.2666
94	5.03297	5.03297	0.302542	0	0.697458	0	0.67	0.8	-54.9641
95	2.54855	0.296526	0.992678	0.296635	0.00732206	0	0.67	0.797026	-36.659
96	0.847581	0	0.728526	4.56243	0.271474	1.84456	0.199107	1	-33.7421
97	1	0.13378	0.778361	1.65176	0.221639	0	0.67	0.924138	-3.7485
98	0.777615	0.777615	0.380727	0	0.619273	0	0.67	0.932174	-22.5301
99	0	0	1e-09	0.394112	1	2.02635	0.180399	1	-18.6899
100	0	0	0.743949	1.83158	0.256051	2.69613	0.126044	1	-21.9232
101	1.99769	0	0.0478744	0	0.952126	0	0.67	0.812121	-21.7129
102	0.643217	0	0.065	0	0.935	0	0.67	0.809057	-6.55479
103	1.06064	0	0.0499618	0	0.950038	0	0.67	0.806015	-15.2898
104	1.02748	0	0.0473813	0	0.952619	0	0.67	0.936245	-16.6771
105	1.05843	0.115973	1	0.120159	1e-09	0	0.67	0.868016	-20.9113
106	2.8004	0	0.0472961	0	0.952704	0	0.67	0.889627	-9.85845
107	0.195984	0	0.0476598	0	0.95234	0	0.67	0.893333	-8.57905
108	1.75946	0	0.0478993	0	0.952101	0	0.67	0.802996	-20.2277
109	0	0	0	0	1	0	1	1	0
110	2.05848	0	0.0474218	0	0.952578	0	0.67	0.952889	-23.1666
111	1.30504	0.212483	1	0.21342	1e-09	0	0.67	0.957143	-22.5842
112	0	0	0	0	1	0	1	1	0
113	0.281375	0	0.0472669	0	0.952733	0	0.67	0.961435	-10.3729
114	0	0	0	0	1	0	1	1	0
115	0.374123	0	0.0373376	0	0.962662	0	0.67	0.948673	-8.50614
116	1.39579	0.899638	1	0.899516	6.48499e-08	0	0.67	0.940351	-41.0157
117	2.87799	0.11898	1	0.119081	1.00063e-09	0	0.67	0.944493	-29.6623
118	0.92216	0	0.0475008	0	0.952499	0	0.67	0.88595	-17.5138
119	1.41861	1.41861	0.254127	0	0.745873	0	0.67	0.882305	-28.2393
120	3.485	0.225665	0.841007	0.239542	0.158993	0	0.67	0.878689	-35.3412
121	2.52238	2.52238	0.138124	0	0.861876	0	0.67	0.875102	-21.2556
122	3.56022	3.56022	0.313258	0	0.686742	0	0.67	0.871545	-39.2665
123	0	0	0	0	1	0	1	1	0
124	0.410121	0	0.0444707	0	0.955529	0	0.67	0.864516	-8.28014
125	0.923958	0	0.0484104	0	0.95159	0	0.67	0.861044	-9.38591
126	1.27798	0	0.0472884	0	0.952712	0	0.67	0.8576	-16.8554
127	2.42208	0	0.0473434	0	0.952657	0	0.67	0.854183	-14.0002
128	0.859852	0	0.0478496	0	0.95215	0	0.67	0.850794	-9.28685
129	0.830704	0	0.0547613	0	0.945239	0	0.67	0.847431	-7.4558
130	7.45732	0	0.0473503	0	0.95265	0	0.67	0.844094	-18.2342
131	0	0	0.981898	46.6819	0.0181024	3.29467	0.0919148	1	-12.2809
132	1.53749	0.113107	0.791551	0.0967582	0.208449	0	0.67	0.8375	-20.0394
133	3.87836	0	0.0474263	0	0.952574	0	0.67	0.834241	-28.0659
134	4.18273	0.353699	0.952775	17.9714	0.0472255	0.248023	0.511991	1	-46.6384
135	3.83493	0	0.0472961	0	0.952704	0	0.67	0.827799	-32.7563
136	1.27455	0	0.0474268	0	0.952573	0	0.67	0.824615	-9.80964
137	2.59259	0	0.0478514	0	0.952149	0	0.67	0.821456	-22.1747
138	3.16885	0	0.0525211	0	0.947479	0	0.67	0.818321	-14.5298
139	1.81181	0	0.0473612	0	0.952639	0	0.67	0.965766	-22.0731
140	1.87806	0	0.0478352	0	0.952165	0	0.67	1	-26.9567
141	0.865245	0	0.951285	5.43867	0.0487152	0.411603	0.457086	1	-23.5661
142	0	0	0	0	1	0	1	1	0
143	1.60117	0.182469	0.762409	0.197544	0.237591	0	0.67	1	-23.6192
144	0	0	0	0	1	0	1	1	0
145	1.19753	1.19753	0.285705	0	0.714295	0	0.67	1	-23.7838
146	0.901104	0	0.0484201	0	0.95158	0	0.67	1	-9.0454
147	0.63518	0.497401	0.962326	13.5064	0.0376736	1.10901	0.299779	1	-30.8172
148	1	0.117014	0.721353	0.812672	0.278647	0	0.67	1	-1.11022e-16
149	5.33045	5.33045	0.124328	0	0.875672	0	0.67	1	-41.0627
150	0.308054	0.10865	1	0.108519	3.81471e-09	0	0.67	1	-13.0277
151	2.26702	0	0.0473163	0	0.952684	0	0.67	0.978995	-21.5779
152	0	0	0	0	1	0	1	1	0
153	5.38008	0	0.0529527	0	0.947047	0	0.67	0.974545	-14.8676
154	0.271553	0.10583	0.712036	0.105794	0.287964	0	0.67	0.970136	-21.0412
155	1.06957	0	0.0485706	0	0.951429	0	0.67	0.983486	-7.07387
156	0.688069	0	0.0499746	0	0.950025	0	0.67	0.997209	-13.6466
157	2.62518	0	0.047897	0	0.952103	0	0.67	1	-10.6386
158	1.33917	0	0.0472974	0	0.952703	0	0.67	0.992593	-11.8497
159	0.915096	0	0.0472961	0	0.952704	0	0.67	0.988018	-7.13687
160	8.99099	0.160974	0.645588	0	0.354412	0	0.67	1	-27.6417
161	0	0	0	0	1	0	1	1	0
162	1.11391	0	0.0500714	0	0.949929	0	0.67	1	-16.1718
163	0	0	0	0	1	0	1	1	0
164	4.00857	0	0.0773459	0	0.922654	0	0.67	1	-23.1399
165	0.308034	0	0.0484443	0	0.951556	0	0.67	1	-7.86041
166	5.6542	0	0.904408	1.96747	0.0955919	0	0.67	1	-34.3403
167	6.52616	0	0.0473824	0	0.952618	0	0.67	1	-33.3838
168	2.3456	1.86856	0.192026	0	0.807974	0	0.67	1	-33.0655
169	2.78493	0	0.520215	1.00627	0.479785	0	0.67	1	-27.9759
170	1.88525	0.576127	0.610519	0.497423	0.389481	0	0.67	1	-35.811
171	1.07696	0.0628821	0.88285	19.5953	0.11715	9.22601	0.00437562	0.700099	-38.6788
172	0.525598	0	0.963322	9.47774	0.0366778	2.42668	0.145484	1	-17.1214
173	0	0	0	0	1	0	1	1	0
174	1.02417	1.02417	0.130127	0	0.869873	0	0.67	1	-17.81
175	0.2792	0	0.0472961	0	0.952704	0	0.67	1	-11.1211
176	0	0	0	0	1	0	1	1	0
177	1.74094	0	0.0474433	0	0.952557	0	0.67	1	-19.7266
178	2.75083	0	0.0478501	0	0.95215	0	0.67	1	-10.3956
179	0.628896	0	0.0435594	0	0.956441	0	0.67	1	-10.447
180	3.15055	0	0.0474827	0	0.952517	0	0.67	1	-25.7482
181	0	0	0.979733	30.7159	0.0202668	2.78075	0.120514	1	-12.1847
182	1.15383	0	0.948038	3.74271	0.0519622	0.203169	0.529535	1	-13.7423
183	0.586805	0	0.0472961	0	0.952704	0	0.67	1	-13.6516
184	2.51948	0	0.047303	0	0.952697	0	0.67	1	-20.2831
185	0.624635	0	0.923461	8.31231	0.0765387	1.45082	0.247262	1	-19.8392
186	1.03592	0	0.0472974	0	0.952703	0	0.67	1	-13.0663
187	0	0	0	0	1	0	1	1	0
188	0.761459	0	0.048522	0	0.951478	0	0.67	1	-12.0015
189	1.01746	0	0.0472905	0	0.952709	0	0.67	1	-18.8001
190	0	0	0	0	1	0	1	1	0
191	1.98122	0.247318	1	0.256716	1e-09	0	0.67	1	-29.5334
192	0	0	0	0	1	0	1	1	0
193	2.02445	0	0.0485123	0	0.951488	0	0.67	1	-13.5487
194	0	0	1.00001e-09	0.108858	1	0.36306	0.47219	1	-8.43721
195	2.54619	0	0.0474218	0	0.952578	0	0.67	1	-24.0353
196	2.22128	0.224598	1	0.224587	2.30074e-08	0	0.67	1	-28.3083
197	1.24389	0	0.0486091	0	0.951391	0	0.67	1	-11.4254
198	1.20939	0.45051	1	0.449642	1e-09	0	0.67	1	-27.6808
199	1.36927	0	0.0500022	0	0.949998	0	0.67	1	-18.4809
200	0.643217	0	0.065	0	0.935	0	0.67	1	-6.55479
201	1.29541	0	0.047388	0	0.952612	0	0.67	1	-18.3342
202	1	0.117014	0.721353	0.812672	0.278647	0	0.67	1	-1.11022e-16
203	1	0.117014	0.721353	0.812672	0.278647	0	0.67	1	-1.11022e-16
204	2.02272	0	0.047303	0	0.952697	0	0.67	1	-22.1126
205	1.06749	0	0.065	0	0.935	0	0.67	1	-13.6915
206	1.72169	0	0.0485663	0	0.951434	0	0.67	1	-12.2658
207	3.45305	0	0.929766	2.94903	0.0702345	0	0.67	1	-28.2485
208	1.89927	0	0.0474218	0	0.952578	0	0.67	1	-28.5803
209	0.984894	0	0.979602	50.0067	0.0203977	2.40502	0.147177	1	-25.5004
210	0.886433	0	0.755512	4.42497	0.244488	2.19678	0.164558	1	-33.7032
211	0.442804	0.366242	1.5625e-08	0.366287	1	0	0.67	1	-21.6049
212	1.91342	0.169336	0.944439	12.3921	0.0555614	0.789976	0.361047	1	-37.5167
213	2.98939	2.98939	0.119649	0	0.880351	0	0.67	1	-27.8999
214	0.849334	0.391641	1	0.39101	1.49012e-09	0	0.67	1	-24.7949
215	0	0	0.905838	1.86957	0.094162	2.73422	0.123523	1	-12.3194
216	0	0	0	0	1	0	1	1	0
217	0.672056	0	0.0500537	0	0.949946	0	0.67	1	-11.0408
218	0	0	0	0	1	0	1	1	0
219	1.15981	0	0.0484201	0	0.95158	0	0.67	1	-7.6621
220	2.06571	0.124883	0.999994	0.124884	6.10352e-06	0	0.67	1	-28.1848
221	1.56175	0	0.047388	0	0.952612	0	0.67	1	-16.9078
222	0.758598	0	0.0484878	0	0.951512	0	0.67	1	-11.1437
223	0.686926	0.133371	0.999995	0.133372	5.26325e-06	0	0.67	1	-15.5883
224	1.4038	0.118983	0.831529	0.129446	0.168471	0	0.67	1	-22.6046
225	2.56915	0	0.0501028	0	0.949897	0	0.67	1	-13.0754
226	0.306677	0.131312	0.963419	0.131316	0.0365808	0	0.67	1	-13.2844
227	0	0	0	0	1	0	1	1	0
228	0.437677	0.437677	0.315113	0	0.684887	0	0.67	1	-17.2782
229	1	0.117014	0.721353	0.812672	0.278647	0	0.67	1	-1.11022e-16
230	1	0.117014	0.721353	0.812672	0.278647	0	0.67	1	-1.11022e-16
231	1	0.117014	0.721353	0.812672	0.278647	0	0.67	1	-1.11022e-16
232	1	0.117014	0.721353	0.812672	0.278647	0	0.67	1	-1.11022e-16
233	1	0.117014	0.721353	0.812672	0.278647	0	0.67	1	-1.11022e-16
234	1	0.117014	0.721353	0.812672	0.278647	0	0.67	1	-1.11022e-16
235	1	0.117014	0.721353	0.812672	0.278647	0	0.67	1	-1.11022e-16
236	3.52983	0	0.05	0	0.95	0	0.67	1	-10.9622
237	3.47563	0	0.0478561	0	0.952144	0	0.67	1	-24.1149
238	0.273677	0.108694	1	0.10873	6.48499e-08	0	0.67	1	-13.7935
239	0.743904	0	0.065	0	0.935	0	0.67	1	-7.16237
240	0	0	0	0	1	0	1	1	0
241	0	0	0	0	1	0	1	1	0
242	3.66775	0	0.0472961	0	0.952704	0	0.67	1	-27.9691
243	1.67819	1.67819	0.0976806	0	0.902319	0	0.67	1	-24.5192
244	0	0	0.92423	1.96175	0.0757699	3.65051	0.0762933	1	-12.662
245	0	0	0.908659	1.8832	0.0913407	3.14271	0.0995552	1	-12.3432
246	0.599684	0	0.0472943	0	0.952706	0	0.67	1	-13.228
247	0	0	0	0	1	0	1	1	0
248	0.958035	0.101143	0.703594	0.118999	0.296406	0	0.67	1	-26.7928
249	0	0	0	0	1	0	1	1	0
250	0.285191	0	0.0472961	0	0.952704	0	0.67	1	-9.03369
251	1.15053	0	0.0472961	0	0.952704	0	0.67	1	-20.5736
252	0.729579	0	0.976313	43.8942	0.0236865	2.4284	0.145351	1	-21.4163
253	0	0	0	0	1	0	1	1	0
254	5.58086	0	0.0479118	0	0.952088	0	0.67	1	-30.7779
255	3.32955	0	0.04731	0	0.95269	0	0.67	1	-14.2693
256	0	0	1e-09	0.540948	1	0.886701	0.340965	1	-23.385
257	9.92105	5.18629	0.0529837	0	0.947016	0	0.67	1	-39.7305
258	1.00313	0.237372	1	0.237488	1.14197e-09	0	0.67	1	-22.9708
259	1.37376	0	0.522778	1.06542	0.477222	0	0.67	1	-32.0932
260	0.987884	0	0.0474491	0	0.952551	0	0.67	1	-14.0914
261	2.46032	0.287543	1	0.28831	1e-09	0	0.67	1	-39.5035
262	0.65589	0	0.065	0	0.935	0	0.67	1	-12.1418
263	1.31396	0.337544	0.996779	0	0.0032214	0	0.67	1	-31.8634
264	0.799296	0	0.0484201	0	0.95158	0	0.67	1	-7.30437
265	1.14997	0	0.0499472	0	0.950053	0	0.67	1	-17.5391
266	0.298556	0	0.0474407	0	0.952559	0	0.67	1	-7.66308
267	1.46643	0	0.0480778	0	0.951922	0	0.67	1	-20.4618
268	1.95402	0	0.0472974	0	0.952703	0	0.67	1	-17.7577
269	1.11587	0.108732	0.799132	0.120167	0.200868	0	0.67	1	-18.5219
270	0.900001	0	0.0472974	0	0.952703	0	0.67	1	-8.33738
271	0	0	0	0	1	0	1	1	0
272	0.806813	0.123301	1	0.122985	1.65519e-08	0	0.67	1	-18.1008
273	0	0	0	0	1	0	1	1	0
274	0	0	0	0	1	0	1	1	0
275	0	0	0	0	1	0	1	1	0
276	0	0	0	0	1	0	1	1	0
277	0.20502	0	0.0473702	0	0.95263	0	0.67	1	-9.13892
278	1	0.117014	0.721353	0.812672	0.278647	0	0.67	1	-1.11022e-16
279	1	0.117014	0.721353	0.812672	0.278647	0	0.67	1	-1.11022e-16
280	1	0.117014	0.721353	0.812672	0.278647	0	0.67	1	-1.11022e-16
281	1	0.117014	0.721353	0.812672	0.278647	0	0.67	1	-1.11022e-16
282	1	0.117014	0.721353	0.812672	0.278647	0	0.67	1	-1.11022e-16
283	1	0.117014	0.721353	0.812672	0.278647	0	0.67	1	-1.11022e-16
284	0.431813	0	0.0373783	0	0.962622	0	0.67	1	-16.152
285	0.202092	0	0.0474853	0	0.952515	0	0.67	1	-10.2043
286	0	0	0.875801	4.13834	0.124199	5.04381	0.0370442	1	-16.3529
287	0.28451	0	0.0472961	0	0.952704	0	0.67	1	-9.0967
288	1	0.117014	0.721353	0.812672	0.278647	0	0.67	1	-1.11022e-16
289	1	0.117014	0.721353	0.812672	0.278647	0	0.67	1	-1.11022e-16
290	1	0.117014	0.721353	0.812672	0.278647	0	0.67	1	-1.11022e-16
291	1	0.117014	0.721353	0.812672	0.278647	0	0.67	1	-1.11022e-16
292	1	0.117014	0.721353	0.812672	0.278647	0	0.67	1	-1.11022e-16
293	1	0.117014	0.721353	0.812672	0.278647	0	0.67	1	-1.11022e-16
294	1	0.117014	0.721353	0.812672	0.278647	0	0.67	1	-1.11022e-16
295	1	0.117014	0.721353	0.812672	0.278647	0	0.67	1	-1.11022e-16
296	1	0.117014	0.721353	0.812672	0.278647	0	0.67	1	-1.11022e-16
297	1	0.117014	0.721353	0.812672	0.278647	0	0.67	1	-1.11022e-16
298	1	0.117014	0.721353	0.812672	0.278647	0	0.67	1	-1.11022e-16
299	1	0.117014	0.721353	0.812672	0.278647	0	0.67	1	-1.11022e-16
300	1	0.117014	0.721353	0.812672	0.278647	0	0.67	1	-1.11022e-16
301	1	0.117014	0.721353	0.812672	0.278647	0	0.67	1	-1.11022e-16
302	1	0.117014	0.721353	0.812672	0.278647	0	0.67	1	-1.11022e-16
303	1	0.117014	0.721353	0.812672	0.278647	0	0.67	1	-1.11022e-16
304	1	0.117014	0.721353	0.812672	0.278647	0	0.67	1	-1.11022e-16
305	1	0.117014	0.721353	0.812672	0.278647	0	0.67	1	-1.11022e-16
306	1	0.117014	0.721353	0.812672	0.278647	0	0.67	1	-1.11022e-16
307	1	0.117014	0.721353	0.812672	0.278647	0	0.67	1	-1.11022e-16
308	1	0.117014	0.721353	0.812672	0.278647	0	0.67	1	-1.11022e-16
309	1	0.117014	0.721353	0.812672	0.278647	0	0.67	1	-1.11022e-16
310	1	0.117014	0.721353	0.812672	0.278647	0	0.67	1	-1.11022e-16
311	1	0.117014	0.721353	0.812672	0.278647	0	0.67	1	-1.11022e-16
312	1	0.117014	0.721353	0.812672	0.278647	0	0.67	1	-1.11022e-16
313	1	0.117014	0.721353	0.812672	0.278647	0	0.67	1	-1.11022e-16
314	1	0.117014	0.721353	0.812672	0.278647	0	0.67	1	-1.11022e-16
315	1	0.117014	0.721353	0.812672	0.278647	0	0.67	1	-1.11022e-16
316	1	0.117014	0.721353	0.812672	0.278647	0	0.67	1	-1.11022e-16
317	1	0.117014	0.721353	0.812672	0.278647	0	0.67	1	-1.11022e-16
318	1	0.117014	0.721353	0.812672	0.278647	0	0.67	1	-1.11022e-16
319	1	0.117014	0.721353	0.812672	0.278647	0	0.67	1	-1.11022e-16
320	1	0.117014	0.721353	0.812672	0.278647	0	0.67	1	-1.11022e-16

## Sheet: GoCV_Rep_FUBAR
Codon	alpha	beta	beta-alpha	Prob[alpha<beta]	Prob[alpha>beta]	BayesFactor	PSRF	Neff
1	1.84339	0.0524324	-1.79096	0.0386681	0.909867	0.121877	1.06467	82.8247
2	0.85592	0.0686448	-0.787276	0.0247111	0.96265	0.0767716	1.05587	94.3287
3	3.05377	2.36601	-0.687756	0.248445	0.700562	1.00164	1.0311	159.893
4	3.05377	2.36601	-0.687756	0.248445	0.700562	1.00164	1.0311	159.893
5	0.610477	0.0926935	-0.517784	0.100169	0.82075	0.337297	1.05871	90.2453
6	0.334694	0.38333	0.0486358	0.538505	0.385082	3.53562	1.01149	386.931
7	0.26902	0.423032	0.154012	0.642246	0.284908	5.43951	1.01064	413.083
8	1.20051	0.0757313	-1.12478	0.0149152	0.978355	0.0458774	1.04753	109.029
9	0.679267	0.0822747	-0.596992	0.0391641	0.942962	0.123504	1.05617	93.8797
10	3.05377	2.36601	-0.687756	0.248445	0.700562	1.00164	1.0311	159.893
11	3.05377	2.36601	-0.687756	0.248445	0.700562	1.00164	1.0311	159.893
12	3.05377	2.36601	-0.687756	0.248445	0.700562	1.00164	1.0311	159.893
13	3.05377	2.36601	-0.687756	0.248445	0.700562	1.00164	1.0311	159.893
14	3.05377	2.36601	-0.687756	0.248445	0.700562	1.00164	1.0311	159.893
15	3.05377	2.36601	-0.687756	0.248445	0.700562	1.00164	1.0311	159.893
16	3.05377	2.36601	-0.687756	0.248445	0.700562	1.00164	1.0311	159.893
17	3.05377	2.36601	-0.687756	0.248445	0.700562	1.00164	1.0311	159.893
18	3.05377	2.36601	-0.687756	0.248445	0.700562	1.00164	1.0311	159.893
19	3.05377	2.36601	-0.687756	0.248445	0.700562	1.00164	1.0311	159.893
20	3.05377	2.36601	-0.687756	0.248445	0.700562	1.00164	1.0311	159.893
21	3.05377	2.36601	-0.687756	0.248445	0.700562	1.00164	1.0311	159.893
22	3.05377	2.36601	-0.687756	0.248445	0.700562	1.00164	1.0311	159.893
23	3.05377	2.36601	-0.687756	0.248445	0.700562	1.00164	1.0311	159.893
24	3.05377	2.36601	-0.687756	0.248445	0.700562	1.00164	1.0311	159.893
25	3.05377	2.36601	-0.687756	0.248445	0.700562	1.00164	1.0311	159.893
26	3.05377	2.36601	-0.687756	0.248445	0.700562	1.00164	1.0311	159.893
27	3.05377	2.36601	-0.687756	0.248445	0.700562	1.00164	1.0311	159.893
28	3.05377	2.36601	-0.687756	0.248445	0.700562	1.00164	1.0311	159.893
29	3.05377	2.36601	-0.687756	0.248445	0.700562	1.00164	1.0311	159.893
30	3.05377	2.36601	-0.687756	0.248445	0.700562	1.00164	1.0311	159.893
31	3.05377	2.36601	-0.687756	0.248445	0.700562	1.00164	1.0311	159.893
32	3.05377	2.36601	-0.687756	0.248445	0.700562	1.00164	1.0311	159.893
33	3.05377	2.36601	-0.687756	0.248445	0.700562	1.00164	1.0311	159.893
34	3.05377	2.36601	-0.687756	0.248445	0.700562	1.00164	1.0311	159.893
35	0.84705	0.769658	-0.0773918	0.440685	0.468039	2.38734	1.00538	715.743
36	0.656463	0.0824863	-0.573976	0.0409141	0.940398	0.129258	1.05512	95.4648
37	0.719272	0.0886827	-0.63059	0.0888197	0.839789	0.295357	1.06021	88.2459
38	0.561413	0.0796338	-0.481779	0.0914773	0.823735	0.305084	1.05907	89.7629
39	1.92953	0.0680446	-1.86148	0.0497597	0.898865	0.158667	1.06321	84.5151
40	0.521956	0.078142	-0.443814	0.0489087	0.927318	0.155814	1.04829	107.475
41	0.647156	0.0491278	-0.598028	0.0187597	0.967984	0.0579286	1.05067	102.942
42	2.37155	0.0424737	-2.32908	0.00111183	0.998212	0.00337259	1.03059	162.264
43	0.81957	0.0644666	-0.755103	0.023871	0.963654	0.0740978	1.0581	91.0893
44	0.844361	0.0809902	-0.76337	0.0332233	0.951806	0.104126	1.0548	95.9725
45	0.330268	0.082289	-0.247978	0.136161	0.732322	0.477597	1.05555	94.8086
46	0.604535	0.0491661	-0.555369	0.0202674	0.965285	0.0626805	1.04901	106.058
47	0.261315	0.0685084	-0.192806	0.140462	0.695648	0.495148	1.05837	90.7091
48	0.884247	0.0470828	-0.837164	0.0136807	0.976843	0.0420273	1.05151	101.426
49	1.40994	0.0874714	-1.32247	0.026387	0.963106	0.0821196	1.03522	142.866
50	1.51833	0.0708049	-1.44753	0.0118619	0.982802	0.0363729	1.02994	165.448
51	1.93971	0.0611375	-1.87857	0.00516568	0.992278	0.0157333	1.01538	300.283
52	0.848729	0.0624	-0.786329	0.0221991	0.96554	0.0687904	1.05417	96.9697
53	3.32806	0.488444	-2.83962	0.0119502	0.979677	0.0366471	1.01045	419.441
54	0.935692	0.0749866	-0.860705	0.0177188	0.974024	0.0546563	1.06445	83.0741
55	3.41757	0.0501862	-3.36738	0.000141559	0.999751	0.000428985	1.03461	145.155
56	1.76329	0.082624	-1.68067	0.020663	0.970955	0.0639298	1.02819	174.73
57	0.668581	0.0490617	-0.619519	0.0182643	0.968941	0.0563703	1.05141	101.605
58	0.329414	0.0641244	-0.26529	0.111218	0.753699	0.379159	1.05611	93.9654
59	2.8646	0.404352	-2.46025	0.0376683	0.945915	0.118602	1.01877	251.784
60	1.08276	0.0780124	-1.00475	0.012143	0.982239	0.0372455	1.05535	95.1161
61	1.23102	0.437148	-0.793877	0.169861	0.785917	0.61999	1.00784	532.556
62	0.836912	0.0808385	-0.756073	0.0333813	0.951552	0.104638	1.05494	95.7478
63	0.646324	0.0654871	-0.580837	0.0294785	0.954274	0.0920326	1.05364	97.8232
64	0.719272	0.0886827	-0.63059	0.0888197	0.839789	0.295357	1.06021	88.2459
65	0.329445	0.0481161	-0.281329	0.0875399	0.774281	0.290693	1.05666	93.1478
66	0.419824	0.0697533	-0.350071	0.0980023	0.794716	0.32921	1.0569	92.8017
67	1.14101	0.0588737	-1.08214	0.0161925	0.974994	0.0498708	1.04786	108.349
68	2.7239	0.041418	-2.68248	0.000324062	0.999425	0.000982224	1.04876	106.54
69	0.261472	0.0977626	-0.163709	0.184215	0.659326	0.684214	1.05939	89.324
70	0.609499	0.0974756	-0.512023	0.104897	0.816212	0.355086	1.05826	90.8721
71	6.5982	0.124921	-6.47328	0.000156628	0.999738	0.000474656	1.01083	406.753
72	1.44548	0.0831618	-1.36231	0.0243993	0.96575	0.0757788	1.03546	141.992
73	2.77429	0.0656965	-2.7086	0.00169841	0.997308	0.00515492	1.03625	139.196
74	0.603408	0.416605	-0.186803	0.403232	0.532317	2.04735	1.00996	436.865
75	1.14254	0.607364	-0.535172	0.313759	0.621939	1.38536	1.00651	618.177
76	0.609499	0.0974756	-0.512023	0.104897	0.816212	0.355086	1.05826	90.8721
77	0.739906	0.425306	-0.3146	0.210879	0.732654	0.809714	1.00984	441.152
78	0.404002	0.0685588	-0.335443	0.0991292	0.790127	0.333412	1.05667	93.1359
79	0.30486	0.0479071	-0.256953	0.0932516	0.758421	0.31161	1.05661	93.2245
80	0.329424	0.05546	-0.273964	0.098628	0.764645	0.331542	1.05638	93.5683
81	0.24588	0.082585	-0.163295	0.168966	0.66293	0.616058	1.06039	88.0067
82	0.719463	0.0879532	-0.63151	0.0881391	0.840453	0.292875	1.06028	88.1575
83	0.40299	0.115112	-0.287878	0.154226	0.740242	0.552519	1.05345	98.1317
84	0.329445	0.0481161	-0.281329	0.0875399	0.774281	0.290693	1.05666	93.1478
85	0.24588	0.082585	-0.163295	0.168966	0.66293	0.616058	1.06039	88.0067
86	0.405515	0.0741686	-0.331347	0.107666	0.78045	0.365589	1.05615	93.9069
87	0.24588	0.082585	-0.163295	0.168966	0.66293	0.616058	1.06039	88.0067
88	0.35233	0.123937	-0.228393	0.179647	0.703287	0.66353	1.05317	98.5851
89	0.719272	0.0886827	-0.63059	0.0888197	0.839789	0.295357	1.06021	88.2459
90	0.913196	0.0796306	-0.833565	0.0304452	0.955844	0.0951457	1.05398	97.276
91	0.90553	0.0678655	-0.837665	0.0235065	0.964475	0.0729392	1.05463	96.226
92	0.610477	0.0926935	-0.517784	0.100169	0.82075	0.337297	1.05871	90.2453
93	1.24938	0.0644466	-1.18493	0.0075685	0.988574	0.0231074	1.04588	112.541
94	0.595729	0.0717005	-0.524029	0.0366856	0.944365	0.11539	1.0521	100.397
95	0.858979	0.0685992	-0.79038	0.0246235	0.962783	0.0764928	1.05582	94.3999
96	0.777197	0.305058	-0.472139	0.106559	0.85404	0.36138	1.01309	345.743
97	0.609499	0.0974756	-0.512023	0.104897	0.816212	0.355086	1.05826	90.8721
98	0.618214	0.606719	-0.0114946	0.550182	0.388505	3.70606	1.00927	463.899
99	0.551934	6.14283	5.5909	0.989879	0.00119726	296.345	1.01359	334.698
100	0.24588	0.082585	-0.163295	0.168966	0.66293	0.616058	1.06039	88.0067
101	0.40299	0.115112	-0.287878	0.154226	0.740242	0.552519	1.05345	98.1317
102	0.40299	0.115112	-0.287878	0.154226	0.740242	0.552519	1.05345	98.1317
103	0.499431	0.0931418	-0.40629	0.11236	0.796515	0.383547	1.0568	92.9524
104	0.261317	0.0697685	-0.191549	0.142438	0.694005	0.503271	1.05843	90.63
105	1.92953	0.0680446	-1.86148	0.0497597	0.898865	0.158667	1.06321	84.5151
106	2.40916	0.0448431	-2.36432	0.000757526	0.998693	0.00229704	1.03633	138.899
107	0.595601	0.0561232	-0.539477	0.0254007	0.958469	0.0789701	1.0501	103.984
108	3.21104	0.067588	-3.14345	0.000251657	0.999503	0.000762712	1.03303	151.413
109	2.67669	0.0378826	-2.6388	0.00027264	0.999513	0.000826323	1.05039	103.458
110	0.36284	0.0699533	-0.292886	0.109734	0.768513	0.373478	1.05596	94.1917
111	0.40299	0.115112	-0.287878	0.154226	0.740242	0.552519	1.05345	98.1317
112	0.304867	0.0546428	-0.250224	0.103902	0.74929	0.351326	1.05652	93.3511
113	0.648461	0.0853676	-0.563094	0.0434292	0.937219	0.137565	1.05492	95.7821
114	0.609499	0.0974756	-0.512023	0.104897	0.816212	0.355086	1.05826	90.8721
115	0.832894	0.395265	-0.437629	0.206237	0.739849	0.787261	1.0071	577.015
116	7.43939	0.127301	-7.31209	2.74e-06	0.999993	8.31e-06	1.00945	456.618
117	0.609499	0.0974756	-0.512023	0.104897	0.816212	0.355086	1.05826	90.8721
118	0.544994	0.426524	-0.11847	0.428956	0.505323	2.27607	1.00932	461.83
119	0.40528	0.0808275	-0.324452	0.115786	0.77313	0.396772	1.05577	94.4767
120	1.60086	0.0528324	-1.54803	0.00652201	0.989998	0.0198914	1.0313	158.968
121	0.268676	0.315184	0.0465083	0.545334	0.365234	3.63423	1.01656	281.378
122	0.610477	0.0926935	-0.517784	0.100169	0.82075	0.337297	1.05871	90.2453
123	0.718029	0.0932058	-0.624824	0.0930604	0.835655	0.310906	1.05975	88.8441
124	3.05377	2.36601	-0.687756	0.248445	0.700562	1.00164	1.0311	159.893
125	0.419937	0.652531	0.232593	0.694976	0.249545	6.90365	1.0117	380.801
126	0.404002	0.0685588	-0.335443	0.0991292	0.790127	0.333412	1.05667	93.1359
127	0.329449	0.0809663	-0.248482	0.134531	0.733425	0.470993	1.05563	94.6799
128	0.30477	0.0511997	-0.253571	0.0985118	0.753899	0.331108	1.05656	93.2943
129	0.35233	0.123937	-0.228393	0.179647	0.703287	0.66353	1.05317	98.5851
130	0.26134	0.0757356	-0.185604	0.151696	0.68631	0.541832	1.05868	90.2864
131	0.305114	0.0979185	-0.207195	0.165872	0.696202	0.602535	1.05606	94.0444
132	1.48525	0.0870568	-1.39819	0.0261346	0.963864	0.0813129	1.03422	146.623
133	0.40471	0.0478602	-0.35685	0.0724381	0.814208	0.236628	1.0582	90.9486
134	5.0359	0.0834741	-4.95243	1.38e-05	0.99997	4.18e-05	1.01176	379.112
135	1.31724	0.463089	-0.854151	0.112136	0.846631	0.382686	1.00976	444.337
136	1.48814	0.0826581	-1.40548	0.0241077	0.966362	0.0748507	1.03482	144.341
137	0.305114	0.0979185	-0.207195	0.165872	0.696202	0.602535	1.05606	94.0444
138	1.11448	0.0621674	-1.05231	0.0073475	0.98877	0.0224277	1.05787	91.4185
139	2.31301	0.037443	-2.27556	0.000860725	0.998594	0.00261024	1.02812	175.127
140	0.759837	0.0748721	-0.684965	0.0316438	0.953131	0.0990138	1.05661	93.2238
141	0.405189	0.0833953	-0.321793	0.118966	0.770266	0.409139	1.05557	94.7735
142	0.539857	0.0528199	-0.487037	0.0261074	0.956219	0.0812258	1.04663	110.918
143	0.26949	0.475686	0.206196	0.705138	0.232671	7.246	1.00873	487.382
144	0.329459	0.0836366	-0.245823	0.138205	0.730233	0.485915	1.05553	94.841
145	0.804813	0.0693394	-0.735473	0.0266104	0.959767	0.0828335	1.05588	94.3164
146	0.403964	0.0698271	-0.334137	0.100705	0.788702	0.339305	1.05659	93.2534
147	0.261304	0.0546335	-0.20667	0.117642	0.714649	0.40398	1.05776	91.5664
148	3.49347	0.057842	-3.43563	0.000277279	0.999528	0.000840387	1.03056	162.422
149	0.419583	0.0757573	-0.343826	0.105272	0.788105	0.356503	1.05648	93.4096
150	0.709103	0.29156	-0.417543	0.110291	0.847952	0.375608	1.01304	346.798
151	1.23904	0.0646459	-1.17439	0.00767643	0.988417	0.0234395	1.0467	110.76
152	0.305114	0.0979185	-0.207195	0.165872	0.696202	0.602535	1.05606	94.0444
153	0.24588	0.082585	-0.163295	0.168966	0.66293	0.616058	1.06039	88.0067
154	0.420911	0.0478013	-0.37311	0.0703239	0.819828	0.229199	1.05859	90.4163
155	2.64237	0.0429779	-2.59939	0.00123803	0.998067	0.00375587	1.02494	195.167
156	0.304913	0.0685585	-0.236354	0.124951	0.731249	0.432662	1.05639	93.5545
157	0.389462	0.397164	0.00770188	0.498967	0.428172	3.0175	1.01033	423.395
158	0.878454	0.0741626	-0.804291	0.0274686	0.959365	0.0855806	1.05547	94.9315
159	0.261317	0.0697685	-0.191549	0.142438	0.694005	0.503271	1.05843	90.63
160	0.36284	0.0699533	-0.292886	0.109734	0.768513	0.373478	1.05596	94.1917
161	0.719272	0.0886827	-0.63059	0.0888197	0.839789	0.295357	1.06021	88.2459
162	0.329449	0.0809663	-0.248482	0.134531	0.733425	0.470993	1.05563	94.6799
163	0.8667	0.0469939	-0.819706	0.0132341	0.977496	0.040637	1.05273	99.3294
164	1.46765	0.0587993	-1.40885	0.00821307	0.987618	0.0250917	1.03492	143.97
165	0.304913	0.0685585	-0.236354	0.124951	0.731249	0.432662	1.05639	93.5545
166	0.397902	0.351475	-0.0464273	0.452953	0.471023	2.50883	1.01311	345.191
167	0.403803	0.0758357	-0.327967	0.108114	0.782002	0.367296	1.0562	93.8369
168	1.84339	0.0524324	-1.79096	0.0386681	0.909867	0.121877	1.06467	82.8247
169	1.34161	0.0427278	-1.29888	0.00468771	0.992287	0.0142706	1.04719	109.736
170	0.418812	0.0979426	-0.320869	0.131374	0.764341	0.458266	1.05488	95.842
171	0.705403	0.0705528	-0.634851	0.0296804	0.955057	0.0926824	1.05669	93.1057
172	0.261472	0.0977626	-0.163709	0.184215	0.659326	0.684214	1.05939	89.324
173	1.07141	0.0831739	-0.988238	0.0196578	0.971975	0.0607574	1.05487	95.8548
174	0.718029	0.0932058	-0.624824	0.0930604	0.835655	0.310906	1.05975	88.8441
175	4.01947	0.0625323	-3.95694	1.5e-05	0.999967	4.55e-05	1.01754	267.375
176	2.67527	0.0434449	-2.63182	0.000531562	0.999102	0.00161149	1.04691	110.313
177	0.304868	0.0629846	-0.241884	0.116691	0.738326	0.400281	1.05643	93.4896
178	0.719463	0.0879532	-0.63151	0.0881391	0.840453	0.292875	1.06028	88.1575
179	0.554907	0.382518	-0.172389	0.292856	0.637354	1.25484	1.00557	697.589
180	0.596574	0.0666849	-0.529889	0.033031	0.94891	0.103503	1.05178	100.953
181	3.34268	0.0476982	-3.29498	8.63e-05	0.999838	0.00026157	1.03736	135.443
182	8.63077	0.146906	-8.48387	0.000103429	0.999826	0.000313422	1.00939	458.971
183	0.841352	0.06935	-0.772002	0.0166421	0.975071	0.051279	1.06938	77.8394
184	0.608382	0.332525	-0.275857	0.215365	0.722211	0.83167	1.0074	557.804
185	0.304868	0.0629846	-0.241884	0.116691	0.738326	0.400281	1.05643	93.4896
186	0.405189	0.0833953	-0.321793	0.118966	0.770266	0.409139	1.05557	94.7735
187	1.92953	0.0680446	-1.86148	0.0497597	0.898865	0.158667	1.06321	84.5151
188	1.77234	0.0782766	-1.69406	0.018792	0.973288	0.0580301	1.02849	173.079
189	0.858235	0.0673696	-0.790865	0.0239445	0.963624	0.0743317	1.05573	94.5351
190	1.66841	0.621869	-1.04654	0.28224	0.660023	1.19146	1.00623	639.359
191	0.536742	0.0781126	-0.45863	0.047229	0.929856	0.150197	1.04911	105.868
192	0.583166	0.0667116	-0.516454	0.0337965	0.947651	0.105985	1.05104	102.272
193	0.304951	0.07581	-0.229141	0.1354	0.722296	0.474512	1.05633	93.6292
194	0.713614	0.0855867	-0.628027	0.0284249	0.959323	0.0886472	1.06935	77.8709
195	0.361225	0.0640962	-0.297129	0.103465	0.771837	0.349679	1.05618	93.8573
196	0.954608	0.0964531	-0.858155	0.0266857	0.96264	0.0830745	1.05867	90.3016
197	2.23252	0.316242	-1.91627	0.0167408	0.974	0.0515882	1.02528	192.772
198	1.6371	0.0389235	-1.59818	0.00197059	0.996748	0.00598267	1.02817	174.832
199	2.16202	0.0738215	-2.0882	0.00612961	0.99098	0.0186873	1.01799	261.445
200	0.329431	0.0744007	-0.25503	0.125698	0.74111	0.43562	1.05579	94.4475
201	0.418812	0.0979426	-0.320869	0.131374	0.764341	0.458266	1.05488	95.842
202	0.719272	0.0886827	-0.63059	0.0888197	0.839789	0.295357	1.06021	88.2459
203	0.329431	0.0744007	-0.25503	0.125698	0.74111	0.43562	1.05579	94.4475
204	0.304868	0.0629846	-0.241884	0.116691	0.738326	0.400281	1.05643	93.4896
205	0.329449	0.0809663	-0.248482	0.134531	0.733425	0.470993	1.05563	94.6799
206	2.33496	0.046619	-2.28834	0.00200067	0.996899	0.00607418	1.02188	219.49
207	1.52847	0.040516	-1.48795	0.00388221	0.993599	0.0118089	1.03713	136.209
208	1.42707	0.0871047	-1.33997	0.026003	0.963624	0.0808926	1.03474	144.643
209	0.882652	0.0469879	-0.835664	0.01365	0.976875	0.0419318	1.05151	101.433
210	0.268802	0.273323	0.00452108	0.501376	0.401838	3.04672	1.01952	243.154
211	0.729009	0.347014	-0.381995	0.187168	0.758517	0.697707	1.0082	513.553
212	1.13612	0.667259	-0.468859	0.245862	0.677912	0.987832	1.0077	540.502
213	1.43598	0.0877013	-1.34828	0.0266288	0.962993	0.0828927	1.03511	143.277
214	1.77188	0.0784818	-1.6934	0.0189424	0.973127	0.0585035	1.02853	172.861
215	0.844988	0.0796624	-0.765325	0.0324298	0.952777	0.101556	1.0548	95.9681
216	0.879622	0.0790367	-0.800585	0.0311281	0.954669	0.0973482	1.05419	96.9364
217	4.12958	0.0810048	-4.04857	0.00101828	0.998444	0.00308855	1.01681	277.639
218	0.304867	0.0546428	-0.250224	0.103902	0.74929	0.351326	1.05652	93.3511
219	0.261298	0.0629515	-0.198346	0.131537	0.703073	0.458924	1.05813	91.0501
220	0.418812	0.0979426	-0.320869	0.131374	0.764341	0.458266	1.05488	95.842
221	0.719272	0.0886827	-0.63059	0.0888197	0.839789	0.295357	1.06021	88.2459
222	1.92953	0.0680446	-1.86148	0.0497597	0.898865	0.158667	1.06321	84.5151
223	1.92953	0.0680446	-1.86148	0.0497597	0.898865	0.158667	1.06321	84.5151
224	3.07565	0.0561836	-3.01946	0.000947	0.998489	0.00287213	1.03024	163.97
225	0.833904	0.103921	-0.729982	0.0327408	0.954667	0.102563	1.06466	82.8353
226	0.40528	0.0808275	-0.324452	0.115786	0.77313	0.396772	1.05577	94.4767
227	0.667082	0.591139	-0.0759432	0.437484	0.493854	2.35652	1.00819	513.663
228	0.418812	0.0979426	-0.320869	0.131374	0.764341	0.458266	1.05488	95.842
229	0.719463	0.0879532	-0.63151	0.0881391	0.840453	0.292875	1.06028	88.1575
230	0.839098	0.0823589	-0.756739	0.0342222	0.950526	0.107368	1.05478	96.0015
231	0.419583	0.0757573	-0.343826	0.105272	0.788105	0.356503	1.05648	93.4096
232	0.62412	0.077671	-0.546449	0.0389357	0.942305	0.122755	1.05432	96.722
233	1.58235	0.062615	-1.51974	0.00886332	0.986876	0.027096	1.02808	175.347
234	1.84339	0.0524324	-1.79096	0.0386681	0.909867	0.121877	1.06467	82.8247
235	0.405189	0.0833953	-0.321793	0.118966	0.770266	0.409139	1.05557	94.7735
236	0.912462	0.081262	-0.8312	0.0314141	0.954654	0.0982719	1.05396	97.3064
237	1.60352	0.0398006	-1.56372	0.00360227	0.994055	0.0109543	1.03386	148.033
238	0.836838	0.0797963	-0.757042	0.0327053	0.952376	0.102448	1.05495	95.7338
239	0.846158	0.0965176	-0.74964	0.041517	0.941967	0.131245	1.05514	95.4354
240	1.92953	0.0680446	-1.86148	0.0497597	0.898865	0.158667	1.06321	84.5151
241	2.79982	0.0307596	-2.76906	0.000119897	0.999789	0.000363331	1.05703	92.6106
242	5.8196	0.0666033	-5.753	9.65e-07	0.999998	2.92e-06	1.01291	349.942
243	1.70279	0.0643833	-1.6384	0.00630689	0.990593	0.0192311	1.01847	255.403
244	0.405189	0.0833953	-0.321793	0.118966	0.770266	0.409139	1.05557	94.7735
245	0.738018	0.0845173	-0.653501	0.0374647	0.945954	0.117936	1.05785	91.4406
246	0.30477	0.0511997	-0.253571	0.0985118	0.753899	0.331108	1.05656	93.2943
247	0.688072	0.0865337	-0.601538	0.0430266	0.938811	0.136232	1.05871	90.2455
248	2.27868	0.061268	-2.21741	0.00557585	0.991852	0.0169895	1.0169	276.413
249	5.10113	0.342949	-4.75818	0.00247336	0.995867	0.00751286	1.01556	297.201
250	1.63256	0.0519448	-1.58061	0.00608336	0.990662	0.0185454	1.02916	169.445
251	0.405189	0.0833953	-0.321793	0.118966	0.770266	0.409139	1.05557	94.7735
252	3.21648	0.0384584	-3.17802	2.3e-05	0.999953	6.96e-05	1.04283	119.733
253	0.917582	0.0785747	-0.839007	0.0288154	0.958046	0.0899012	1.055	95.6584
254	1.07506	0.0458116	-1.02925	0.00599529	0.990075	0.0182753	1.0621	85.8515
255	0.696624	0.0883776	-0.608246	0.0422449	0.939651	0.133648	1.05757	91.8404
256	6.94833	0.122199	-6.82613	1.35e-05	0.999974	4.1e-05	1.01129	392.881
257	0.961763	0.0744679	-0.887295	0.0172758	0.974666	0.0532659	1.06295	84.8268
258	1.77581	0.0824971	-1.69332	0.0204303	0.971255	0.0631949	1.02788	176.47
259	5.13343	0.0873957	-5.04604	1.15e-05	0.999975	3.49e-05	1.01082	407.127
260	0.719272	0.0886827	-0.63059	0.0888197	0.839789	0.295357	1.06021	88.2459
261	1.6881	0.0790602	-1.60904	0.00943727	0.98625	0.0288673	1.01607	288.961
262	0.614802	0.101848	-0.512954	0.0584345	0.918728	0.188045	1.05381	97.551
263	1.84339	0.0524324	-1.79096	0.0386681	0.909867	0.121877	1.06467	82.8247
264	1.91056	0.0504416	-1.86012	0.00249173	0.996078	0.00756879	1.01503	306.41
265	0.719463	0.0879532	-0.63151	0.0881391	0.840453	0.292875	1.06028	88.1575
266	1.52458	0.0407408	-1.48384	0.00391917	0.993528	0.0119218	1.03777	134.114
267	3.31192	0.0481616	-3.26376	0.00014563	0.999743	0.000441323	1.03795	133.532
268	0.313328	0.512764	0.199436	0.685504	0.254297	6.60444	1.00882	483.509
269	0.719272	0.0886827	-0.63059	0.0888197	0.839789	0.295357	1.06021	88.2459
270	1.39861	0.0602366	-1.33837	0.00628583	0.990454	0.0191665	1.03595	140.245
271	0.971264	0.0577505	-0.913513	0.0107812	0.983491	0.0330229	1.06947	77.7578
272	1.23023	0.0579006	-1.17233	0.0151523	0.976685	0.0466177	1.04522	114.024
273	2.97904	0.0407449	-2.9383	0.000406833	0.999334	0.00123321	1.03676	137.459
274	2.7644	0.0355295	-2.72887	0.000147464	0.99973	0.000446881	1.05606	94.0428
275	0.312616	0.297164	-0.0154513	0.477685	0.433733	2.7711	1.01743	268.842
276	0.841124	0.0806334	-0.76049	0.0330722	0.951934	0.103636	1.05466	96.1798
277	1.04754	0.379411	-0.668129	0.167736	0.786011	0.61067	1.00776	537.06
278	1.92763	0.0819472	-1.84568	0.018702	0.973765	0.0577471	1.02493	195.188
279	2.02844	0.0344389	-1.994	0.00124396	0.99794	0.00377388	1.01804	260.791
280	2.91625	0.037671	-2.87858	0.000234024	0.999618	0.000709258	1.05472	96.0899
281	0.912462	0.081262	-0.8312	0.0314141	0.954654	0.0982719	1.05396	97.3064
282	1.92953	0.0680446	-1.86148	0.0497597	0.898865	0.158667	1.06321	84.5151
283	0.40528	0.0808275	-0.324452	0.115786	0.77313	0.396772	1.05577	94.4767
284	7.2722	0.130525	-7.14167	0.000100262	0.99983	0.000303824	1.01058	414.945
285	2.77899	0.0389859	-2.74001	0.000494007	0.999189	0.00149758	1.03828	132.49
286	0.718029	0.0932058	-0.624824	0.0930604	0.835655	0.310906	1.05975	88.8441
287	3.05377	2.36601	-0.687756	0.248445	0.700562	1.00164	1.0311	159.893
288	1.2858	0.615607	-0.670191	0.233134	0.702419	0.921146	1.0074	558.025
289	0.912462	0.081262	-0.8312	0.0314141	0.954654	0.0982719	1.05396	97.3064
290	0.419583	0.0757573	-0.343826	0.105272	0.788105	0.356503	1.05648	93.4096
291	2.16897	0.0370162	-2.13195	0.000973763	0.998404	0.00295338	1.02048	232.954
292	1.3174	0.0621704	-1.25523	0.009883	0.98517	0.0302444	1.04324	118.711
293	2.56846	0.0461132	-2.52235	0.00105393	0.998315	0.00319678	1.03723	135.863
294	0.836516	0.0797987	-0.756718	0.0326727	0.952424	0.102342	1.055	95.6529
295	3.36345	0.0492925	-3.31416	0.000165293	0.999716	0.000500921	1.03557	141.584
296	2.50103	0.0617478	-2.43929	0.0032535	0.995146	0.00989028	1.02511	193.955
297	0.361225	0.0640962	-0.297129	0.103465	0.771837	0.349679	1.05618	93.8573
298	1.31806	0.380332	-0.93773	0.103968	0.861088	0.351577	1.01008	432.519
299	0.719463	0.0879532	-0.63151	0.0881391	0.840453	0.292875	1.06028	88.1575
300	2.05776	0.059116	-1.99864	0.00444371	0.993333	0.0135245	1.0154	299.949
301	0.98323	0.0968294	-0.8864	0.0339205	0.957153	0.106388	1.08983	62.1671
302	1.34255	0.510384	-0.832171	0.165656	0.784501	0.601596	1.00729	564.6
303	2.16779	0.376322	-1.79147	0.0300686	0.954831	0.0939321	1.02056	232.055
304	0.705339	0.514626	-0.190713	0.295	0.634895	1.26787	1.00881	483.78
305	3.67458	0.0360911	-3.63849	2.23e-05	0.999958	6.74e-05	1.029	170.291
306	2.46713	0.0593455	-2.40779	0.00323803	0.995123	0.0098431	1.01777	264.349
307	3.05377	2.36601	-0.687756	0.248445	0.700562	1.00164	1.0311	159.893
308	1.3228	0.100977	-1.22183	0.0232931	0.967719	0.0722612	1.0325	153.614
309	0.835293	0.0798189	-0.755474	0.0327422	0.952322	0.102567	1.05499	95.67
310	2.87409	0.326989	-2.5471	0.0111917	0.982336	0.0342948	1.02663	183.952
311	0.52836	0.273828	-0.254532	0.196619	0.733413	0.741562	1.00726	566.747
312	0.750789	0.0719326	-0.678856	0.0197186	0.970625	0.0609492	1.07087	76.4032
313	1.07836	0.046647	-1.03172	0.00390908	0.993591	0.011891	1.06675	80.5367
314	1.33686	0.953482	-0.38338	0.485805	0.431944	2.8627	1.00733	562.335
315	0.406725	0.0479275	-0.358797	0.0737368	0.810956	0.241208	1.058	91.2265
316	1.84339	0.0524324	-1.79096	0.0386681	0.909867	0.121877	1.06467	82.8247
317	3.3259	0.0446385	-3.28126	1.59e-05	0.999964	4.83e-05	1.03255	153.433
318	3.56479	0.0346739	-3.53012	2.9e-05	0.999947	8.79e-05	1.03144	158.321
319	6.22397	0.2723	-5.95167	0.000148493	0.999713	0.00045	1.0119	375.512
320	0.524647	0.587834	0.0631863	0.571981	0.366367	4.04912	1.00953	453.083
321	0.53359	0.0630813	-0.470509	0.0763274	0.834464	0.250383	1.05995	88.5871
322	0.663031	0.0837383	-0.579293	0.041645	0.939639	0.131668	1.05543	94.9931
323	0.642908	0.0826481	-0.56026	0.0417793	0.939131	0.132111	1.05479	95.979

## Sheet: GoCV_Rep_MEME
Codon	alpha	beta1	p1	beta2	p2	LRT	p-value	q-value	Log(L)
1	0	0	0	0	1	0	1	1	0
2	0.556555	0	0.0472884	0	0.952712	0	0.67	1	-12.624
3	1.00013	0.0663532	0.75	1.50011	0.25	2.22045e-16	0.67	1	-2.22045e-16
4	1.00013	0.0663532	0.75	1.50011	0.25	2.22045e-16	0.67	1	-2.22045e-16
5	0	0	0	0	1	0	1	1	0
6	0	0	1.00002e-09	0.199645	1	0.490606	0.434162	1	-9.23573
7	0	0	0.964225	14.9853	0.0357751	1.52007	0.237938	1	-11.5133
8	1.95931	0	0.0503863	0	0.949614	0	0.67	1	-13.3718
9	0.823836	0	0.0484201	0	0.95158	0	0.67	1	-6.86506
10	1.00013	0.0663532	0.75	1.50011	0.25	2.22045e-16	0.67	1	-2.22045e-16
11	1.00013	0.0663532	0.75	1.50011	0.25	2.22045e-16	0.67	1	-2.22045e-16
12	1.00013	0.0663532	0.75	1.50011	0.25	2.22045e-16	0.67	1	-2.22045e-16
13	1.00013	0.0663532	0.75	1.50011	0.25	2.22045e-16	0.67	1	-2.22045e-16
14	1.00013	0.0663532	0.75	1.50011	0.25	2.22045e-16	0.67	1	-2.22045e-16
15	1.00013	0.0663532	0.75	1.50011	0.25	2.22045e-16	0.67	1	-2.22045e-16
16	1.00013	0.0663532	0.75	1.50011	0.25	2.22045e-16	0.67	1	-2.22045e-16
17	1.00013	0.0663532	0.75	1.50011	0.25	2.22045e-16	0.67	1	-2.22045e-16
18	1.00013	0.0663532	0.75	1.50011	0.25	2.22045e-16	0.67	1	-2.22045e-16
19	1.00013	0.0663532	0.75	1.50011	0.25	2.22045e-16	0.67	1	-2.22045e-16
20	1.00013	0.0663532	0.75	1.50011	0.25	2.22045e-16	0.67	1	-2.22045e-16
21	1.00013	0.0663532	0.75	1.50011	0.25	2.22045e-16	0.67	1	-2.22045e-16
22	1.00013	0.0663532	0.75	1.50011	0.25	2.22045e-16	0.67	1	-2.22045e-16
23	1.00013	0.0663532	0.75	1.50011	0.25	2.22045e-16	0.67	1	-2.22045e-16
24	1.00013	0.0663532	0.75	1.50011	0.25	2.22045e-16	0.67	1	-2.22045e-16
25	1.00013	0.0663532	0.75	1.50011	0.25	2.22045e-16	0.67	1	-2.22045e-16
26	1.00013	0.0663532	0.75	1.50011	0.25	2.22045e-16	0.67	1	-2.22045e-16
27	1.00013	0.0663532	0.75	1.50011	0.25	2.22045e-16	0.67	1	-2.22045e-16
28	1.00013	0.0663532	0.75	1.50011	0.25	2.22045e-16	0.67	1	-2.22045e-16
29	1.00013	0.0663532	0.75	1.50011	0.25	2.22045e-16	0.67	1	-2.22045e-16
30	1.00013	0.0663532	0.75	1.50011	0.25	2.22045e-16	0.67	1	-2.22045e-16
31	1.00013	0.0663532	0.75	1.50011	0.25	2.22045e-16	0.67	1	-2.22045e-16
32	1.00013	0.0663532	0.75	1.50011	0.25	2.22045e-16	0.67	1	-2.22045e-16
33	1.00013	0.0663532	0.75	1.50011	0.25	2.22045e-16	0.67	1	-2.22045e-16
34	1.00013	0.0663532	0.75	1.50011	0.25	2.22045e-16	0.67	1	-2.22045e-16
35	1.22169	0	0.52744	2.67656	0.47256	0.139984	0.557141	1	-32.5766
36	0.764978	0	0.0473159	0	0.952684	0	0.67	1	-9.06061
37	0	0	0	0	1	0	1	1	0
38	0	0	0	0	1	0	1	1	0
39	0	0	0	0	1	0	1	1	0
40	0.442656	0	0.047273	0	0.952727	0	0.67	1	-11.7343
41	0.742526	0	0.0472438	0	0.952756	0	0.67	1	-11.6811
42	2.75276	0	0.0529956	0	0.947004	0	0.67	1	-18.8692
43	0.880769	0	0.065	0	0.935	0	0.67	1	-8.0031
44	1.095	0	0.0478446	0	0.952155	0	0.67	1	-8.22841
45	0	0	0.0468245	0	0.953175	0	0.67	1	-3.9785
46	0.541955	0	0.0472961	0	0.952704	0	0.67	1	-11.2597
47	0	0	0	0	1	0	1	1	0
48	1.15976	0	0.0425348	0	0.957465	0	0.67	1	-7.64033
49	0.782788	0	0.0485066	0	0.951493	0	0.67	1	-9.55327
50	2.61202	0	0.0472974	0	0.952703	0	0.67	1	-9.58283
51	3.18644	0	0.0500611	0	0.949939	0	0.67	1	-14.8294
52	1.09013	0	0.0485222	0	0.951478	0	0.67	1	-8.76092
53	2.9963	0	0.878559	6.55449	0.121441	0.129345	0.562235	1	-35.8281
54	1.16462	0	0.0485158	0	0.951484	0	0.67	1	-13.9502
55	4.14082	0	0.0474752	0	0.952525	0	0.67	1	-22.1387
56	1.2737	0	0.0485169	0	0.951483	0	0.67	1	-7.9541
57	0.780044	0	0.065	0	0.935	0	0.67	1	-8.0113
58	0	0	0	0	1	0	1	1	0
59	4.10977	0	0.9372	5.1524	0.0627999	0.00573394	0.650746	1	-21.6861
60	1.30836	0	0.0484166	0	0.951583	0	0.67	1	-15.801
61	2.51887	0.232144	0.913981	0.232094	0.0860193	0	0.67	1	-17.5893
62	1.07829	0	0.0472961	0	0.952704	0	0.67	1	-7.88673
63	0.745663	0	0.0484201	0	0.95158	0	0.67	1	-8.9213
64	0	0	0	0	1	0	1	1	0
65	0	0	0	0	1	0	1	1	0
66	0	0	0	0	1	0	1	1	0
67	1.00923	0	0.05005	0	0.94995	0	0.67	1	-10.1188
68	3.80494	0	0.0473949	0	0.952605	0	0.67	1	-25.9667
69	0	0	0	0	1	0	1	1	0
70	0	0	0	0	1	0	1	1	0
71	4.18846	0	0.0473838	0	0.952616	0	0.67	1	-13.292
72	0.819155	0	0.0525572	0	0.947443	0	0.67	1	-7.84029
73	2.10315	0	0.0474218	0	0.952578	0	0.67	1	-19.304
74	0	0	0.906146	3.28083	0.0938543	0.509341	0.428991	1	-10.45
75	0.783066	0	0.874905	5.29026	0.125095	0.409609	0.45769	1	-19.8554
76	0	0	0	0	1	0	1	1	0
77	0.979857	0	0.97007	22.4021	0.0299298	0.837534	0.350991	1	-21.2197
78	0	0	0	0	1	0	1	1	0
79	0	0	0	0	1	0	1	1	0
80	0	0	0	0	1	0	1	1	0
81	0	0	0	0	1	0	1	1	0
82	0	0	0	0	1	0	1	1	0
83	0	0	0	0	1	0	1	1	0
84	0	0	0	0	1	0	1	1	0
85	0	0	0	0	1	0	1	1	0
86	0	0	0	0	1	0	1	1	0
87	0	0	0	0	1	0	1	1	0
88	0	0	0	0	1	0	1	1	0
89	0	0	0	0	1	0	1	1	0
90	1.33082	0	0.0418617	0	0.958138	0	0.67	1	-7.38619
91	0.619922	0	0.0484735	0	0.951526	0	0.67	1	-8.51471
92	0	0	0	0	1	0	1	1	0
93	1.65884	0	0.047438	0	0.952562	0	0.67	1	-15.9761
94	0.542243	0	0.0472961	0	0.952704	0	0.67	1	-9.08179
95	0.567472	0	0.0472974	0	0.952703	0	0.67	1	-9.50942
96	1.14283	0.244183	1	0.244769	1e-09	0	0.67	1	-17.7811
97	0	0	0	0	1	0	1	1	0
98	0	0	0.951379	33.059	0.0486215	3.18571	0.0973293	1	-17.5185
99	0	0	0.476333	9.08854	0.523667	6.97958	0.0137276	1	-69.2605
100	0	0	0	0	1	0	1	1	0
101	0	0	0	0	1	0	1	1	0
102	0	0	0	0	1	0	1	1	0
103	0	0	0	0	1	0	1	1	0
104	0	0	0	0	1	0	1	1	0
105	0	0	0	0	1	0	1	1	0
106	2.40099	0	0.0467543	0	0.953246	0	0.67	1	-39.1852
107	0.539521	0	0.0499077	0	0.950092	0	0.67	1	-11.483
108	2.65547	0	0.0472738	0	0.952726	0	0.67	1	-38.1019
109	3.53073	0	0.047462	0	0.952538	0	0.67	1	-29.5331
110	0	0	0	0	1	0	1	1	0
111	0	0	0	0	1	0	1	1	0
112	0	0	0	0	1	0	1	1	0
113	0.75298	0	0.0492059	0	0.950794	0	0.67	1	-9.01434
114	0	0	0	0	1	0	1	1	0
115	1.3102	0.220226	1	0.220762	1.01328e-09	0	0.67	1	-12.2736
116	13.7884	0	0.0478484	0	0.952152	0	0.67	1	-18.7367
117	0	0	0	0	1	0	1	1	0
118	0	0	0.977804	40.9189	0.0221961	2.00577	0.182418	1	-11.0355
119	0	0	0	0	1	0	1	1	0
120	2.95197	0	0.04845	0	0.95155	0	0.67	1	-12.5548
121	0	0	1.00001e-09	0.252809	1	0.916079	0.335144	1	-9.29136
122	0	0	0	0	1	0	1	1	0
123	0	0	0	0	1	0	1	1	0
124	1.00013	0.0663532	0.75	1.50011	0.25	2.22045e-16	0.67	1	-2.22045e-16
125	0	0	0.873113	7.35802	0.126887	5.45783	0.0299328	1	-17.2933
126	0	0	0	0	1	0	1	1	0
127	0	0	0	0	1	0	1	1	0
128	0	0	0	0	1	0	1	1	0
129	0	0	0	0	1	0	1	1	0
130	0	0	0	0	1	0	1	1	0
131	0	0	0	0	1	0	1	1	0
132	0.884867	0	0.0501024	0	0.949898	0	0.67	1	-6.56532
133	0	0	0	0	1	0	1	1	0
134	9.91377	0	0.0478575	0	0.952142	0	0.67	1	-22.9213
135	1.18391	0	0.957454	15.1143	0.0425458	0.434493	0.450246	1	-30.486
136	0.884867	0	0.0504	0	0.9496	0	0.67	1	-6.86957
137	0	0	0	0	1	0	1	1	0
138	1.54289	0	0.0472961	0	0.952704	0	0.67	1	-15.207
139	2.46725	0	0.0499597	0	0.95004	0	0.67	1	-19.9112
140	0.948654	0	0.0492059	0	0.950794	0	0.67	1	-6.99515
141	0	0	0	0	1	0	1	1	0
142	0.475567	0	0.0472849	0	0.952715	0	0.67	1	-7.8229
143	0	0	1.00001e-09	0.51135	1	1.84145	0.199444	1	-13.6636
144	0	0	0	0	1	0	1	1	0
145	0.596597	0	0.0416014	0	0.958399	0	0.67	1	-7.81015
146	0	0	0	0	1	0	1	1	0
147	0	0	0	0	1	0	1	1	0
148	7.54104	0	0.048413	0	0.951587	0	0.67	1	-15.5865
149	0	0	0	0	1	0	1	1	0
150	0.974487	0.250608	1	0.249776	1.49012e-08	0	0.67	1	-16.37
151	1.5727	0	0.047388	0	0.952612	0	0.67	1	-16.0445
152	0	0	0	0	1	0	1	1	0
153	0	0	0	0	1	0	1	1	0
154	0	0	0	0	1	0	1	1	0
155	3.19464	0	0.037398	0	0.962602	0	0.67	1	-12.5554
156	0	0	0	0	1	0	1	1	0
157	0	0	1e-09	0.219372	1	0.455189	0.444205	1	-9.11696
158	0.586463	0	0.0485193	0	0.951481	0	0.67	1	-8.43458
159	0	0	0	0	1	0	1	1	0
160	0	0	0	0	1	0	1	1	0
161	0	0	0	0	1	0	1	1	0
162	0	0	0	0	1	0	1	1	0
163	0.557095	0	0.0472884	0	0.952712	0	0.67	1	-12.4666
164	1.15325	0	0.0472738	0	0.952726	0	0.67	1	-18.5286
165	0	0	0	0	1	0	1	1	0
166	0	0	1.00003e-09	0.249751	1	0.441511	0.448183	1	-8.80928
167	0	0	0	0	1	0	1	1	0
168	0	0	0	0	1	0	1	1	0
169	2.11687	0	0.065	0	0.935	0	0.67	1	-8.69616
170	0	0	0	0	1	0	1	1	0
171	0.447214	0	0.0485203	0	0.95148	0	0.67	1	-10.2797
172	0	0	0	0	1	0	1	1	0
173	0.963631	0	0.0415967	0	0.958403	0	0.67	1	-14.367
174	0	0	0	0	1	0	1	1	0
175	4.35592	0	0.0472892	0	0.952711	0	0.67	1	-27.67
176	3.05327	0	0.0500309	0	0.949969	0	0.67	1	-22.7874
177	0	0	0	0	1	0	1	1	0
178	0	0	0	0	1	0	1	1	0
179	0.413569	0.310694	1	0.309455	1.49012e-09	0	0.67	1	-16.2195
180	0.610319	0	0.0478514	0	0.952149	0	0.67	1	-8.11675
181	5.26049	0	0.0773582	0	0.922642	0	0.67	1	-25.1343
182	5.28392	0	0.0477025	0	0.952297	0	0.67	1	-12.8695
183	1.06356	0	0.0472943	0	0.952706	0	0.67	1	-12.949
184	0.605174	0.252992	1	0.252433	1e-09	0	0.67	1	-16.2717
185	0	0	0	0	1	0	1	1	0
186	0	0	0	0	1	0	1	1	0
187	0	0	0	0	1	0	1	1	0
188	1.28662	0	0.0472828	0	0.952717	0	0.67	1	-9.02462
189	0.557845	0	0.048537	0	0.951463	0	0.67	1	-12.2418
190	1.22014	0.472316	0.999995	0.472317	5.26325e-06	0	0.67	1	-19.4585
191	0.46413	0	0.0472952	0	0.952705	0	0.67	1	-9.56582
192	0.588603	0	0.0485079	0	0.951492	0	0.67	1	-9.08025
193	0	0	0	0	1	0	1	1	0
194	0.78348	0	0.0501323	0	0.949868	0	0.67	1	-14.7505
195	0	0	0	0	1	0	1	1	0
196	1.27745	0	0.0373607	0	0.962639	0	0.67	1	-12.1705
197	2.11619	0.259437	1	0.260996	1.49012e-09	0	0.67	1	-28.5383
198	2.17578	0	0.0474502	0	0.95255	0	0.67	1	-16.9674
199	1.54388	0	0.05	0	0.95	0	0.67	1	-14.5954
200	0	0	0	0	1	0	1	1	0
201	0	0	0	0	1	0	1	1	0
202	0	0	0	0	1	0	1	1	0
203	0	0	0	0	1	0	1	1	0
204	0	0	0	0	1	0	1	1	0
205	0	0	0	0	1	0	1	1	0
206	2.18677	0	0.0479293	0	0.952071	0	0.67	1	-17.5658
207	2.54697	0	0.0478505	0	0.952149	0	0.67	1	-10.2612
208	0.799495	0	0.0472961	0	0.952704	0	0.67	1	-9.71719
209	1.15697	0	0.059375	0	0.940625	0	0.67	1	-7.64251
210	0	0	0.979108	46.3094	0.0208916	2.40765	0.146971	1	-11.8707
211	0.549613	0	0.979482	56.3831	0.0205176	1.59075	0.228822	1	-17.3992
212	1.95997	0	0.95269	34.0498	0.0473104	4.32358	0.053754	1	-32.0826
213	0.812829	0	0.0501945	0	0.949805	0	0.67	1	-7.43462
214	1.28555	0	0.0473434	0	0.952657	0	0.67	1	-8.28157
215	1.09187	0	0.0499034	0	0.950097	0	0.67	1	-8.72547
216	1.18426	0	0.065	0	0.935	0	0.67	1	-7.42488
217	2.92356	0	0.0373634	0	0.962637	0	0.67	1	-14.2388
218	0	0	0	0	1	0	1	1	0
219	0	0	0	0	1	0	1	1	0
220	0	0	0	0	1	0	1	1	0
221	0	0	0	0	1	0	1	1	0
222	0	0	0	0	1	0	1	1	0
223	0	0	0	0	1	0	1	1	0
224	6.24766	0	0.0480547	0	0.951945	0	0.67	1	-19.1284
225	0.985916	0	0.0473907	0	0.952609	0	0.67	1	-14.3785
226	0	0	0	0	1	0	1	1	0
227	0.928779	0.445923	1	0.447962	1.00117e-09	0	0.67	1	-17.794
228	0	0	0	0	1	0	1	1	0
229	0	0	0	0	1	0	1	1	0
230	1.0803	0	0.0472961	0	0.952704	0	0.67	1	-8.5295
231	0	0	0	0	1	0	1	1	0
232	0.603849	0	0.047303	0	0.952697	0	0.67	1	-8.15735
233	1.31016	0	0.065	0	0.935	0	0.67	1	-13.2831
234	0	0	0	0	1	0	1	1	0
235	0	0	0	0	1	0	1	1	0
236	1.33082	0	0.048522	0	0.951478	0	0.67	1	-7.08195
237	2.73546	0	0.047303	0	0.952697	0	0.67	1	-12.3849
238	1.07944	0	0.0472961	0	0.952704	0	0.67	1	-8.32726
239	0.557309	0	0.047303	0	0.952697	0	0.67	1	-11.6543
240	0	0	0	0	1	0	1	1	0
241	3.7201	0	0.0472961	0	0.952704	0	0.67	1	-27.2453
242	6.71198	0	0.047397	0	0.952603	0	0.67	1	-30.6361
243	2.7092	0	0.065	0	0.935	0	0.67	1	-14.1567
244	0	0	0	0	1	0	1	1	0
245	0.964751	0	0.0484201	0	0.95158	0	0.67	1	-7.46756
246	0	0	0	0	1	0	1	1	0
247	0.495575	0	0.0484201	0	0.95158	0	0.67	1	-7.8811
248	1.93136	0	0.047303	0	0.952697	0	0.67	1	-11.6617
249	5.41129	0.220884	1	0.219552	1e-09	0	0.67	1	-26.5822
250	2.89339	0	0.0474218	0	0.952578	0	0.67	1	-11.5437
251	0	0	0	0	1	0	1	1	0
252	4.51107	0	0.0499236	0	0.950076	0	0.67	1	-32.8132
253	1.31172	0	0.0472961	0	0.952704	0	0.67	1	-7.58046
254	1.29195	0	0.0485098	0	0.95149	0	0.67	1	-11.2747
255	0.479458	0	0.0525572	0	0.947443	0	0.67	1	-9.42601
256	5.75755	0	0.0472961	0	0.952704	0	0.67	1	-26.199
257	1.21648	0	0.0484166	0	0.951583	0	0.67	1	-12.8967
258	1.28881	0	0.0373508	0	0.962649	0	0.67	1	-8.33767
259	10.3288	0	0.0480686	0	0.951931	0	0.67	1	-18.7068
260	0	0	0	0	1	0	1	1	0
261	1.92766	0	0.0472711	0	0.952729	0	0.67	1	-16.349
262	0.539307	0	0.0472821	0	0.952718	0	0.67	1	-10.9001
263	0	0	0	0	1	0	1	1	0
264	2.32093	0	0.0473253	0	0.952675	0	0.67	1	-20.3802
265	0	0	0	0	1	0	1	1	0
266	2.68886	0	0.0547613	0	0.945239	0	0.67	1	-12.5968
267	2.91395	0	0.0472711	0	0.952729	0	0.67	1	-22.1826
268	0	0	0.868203	5.52728	0.131797	2.12623	0.170928	1	-16.2075
269	0	0	0	0	1	0	1	1	0
270	1.74266	0	0.0474337	0	0.952566	0	0.67	1	-18.6786
271	1.21566	0	0.0500809	0	0.949919	0	0.67	1	-11.3948
272	1.10536	0	0.0471933	0	0.952807	0	0.67	1	-9.23318
273	4.73006	0	0.0472738	0	0.952726	0	0.67	1	-19.2746
274	3.6692	0	0.0473073	0	0.952693	0	0.67	1	-29.3205
275	0	0	0.248659	0.323564	0.751341	0.747769	0.370285	1	-10.1605
276	1.08597	0	0.065	0	0.935	0	0.67	1	-10.8806
277	0.892321	0	0.979263	38.2408	0.0207374	1.38399	0.256649	1	-15.1103
278	1.52043	0	0.0501061	0	0.949894	0	0.67	1	-7.19995
279	1.9331	0	0.0472961	0	0.952704	0	0.67	1	-19.1001
280	4.12021	0	0.0474388	0	0.952561	0	0.67	1	-23.0008
281	1.33082	0	0.048522	0	0.951478	0	0.67	1	-7.08195
282	0	0	0	0	1	0	1	1	0
283	0	0	0	0	1	0	1	1	0
284	4.5255	0	0.0474797	0	0.95252	0	0.67	1	-15.9742
285	5.20093	0	0.0499472	0	0.950053	0	0.67	1	-16.0699
286	0	0	0	0	1	0	1	1	0
287	1.00013	0.0663532	0.75	1.50011	0.25	2.22045e-16	0.67	1	-2.22045e-16
288	2.65634	0.738061	1	0.736144	1.00117e-09	0	0.67	1	-26.4639
289	1.33082	0	0.048522	0	0.951478	0	0.67	1	-7.08195
290	0	0	0	0	1	0	1	1	0
291	2.6739	0	0.0473155	0	0.952685	0	0.67	1	-19.308
292	1.04618	0	0.0481648	0	0.951835	0	0.67	1	-11.4467
293	2.90816	0	0.0472961	0	0.952704	0	0.67	1	-19.6927
294	1.08012	0	0.0472961	0	0.952704	0	0.67	1	-7.92427
295	3.27699	0	0.0472961	0	0.952704	0	0.67	1	-22.7344
296	1.82226	0	0.0473253	0	0.952675	0	0.67	1	-15.65
297	0	0	0	0	1	0	1	1	0
298	2.68032	0.216337	0.665188	0.225597	0.334812	0	0.67	1	-16.3053
299	0	0	0	0	1	0	1	1	0
300	3.7056	0	0.0500362	0	0.949964	0	0.67	1	-14.2797
301	1.30027	0	0.047303	0	0.952697	0	0.67	1	-15.5415
302	1.79572	0.410601	1	0.410791	1e-09	0	0.67	1	-23.754
303	2.17825	0.325634	1	0.326276	6.79077e-09	0	0.67	1	-26.5552
304	0.938777	0	0.960598	54.0876	0.0394018	3.19491	0.0968597	1	-27.9516
305	5.14254	0	0.0472943	0	0.952706	0	0.67	1	-27.4664
306	4.74716	0	0.0485768	0	0.951423	0	0.67	1	-14.1201
307	1.00013	0.0663532	0.75	1.50011	0.25	2.22045e-16	0.67	1	-2.22045e-16
308	0.929327	0	0.065	0	0.935	0	0.67	1	-14.8396
309	1.07686	0	0.0499888	0	0.950011	0	0.67	1	-8.17792
310	2.36749	0.234807	0.696137	0.279832	0.303863	0	0.67	1	-24.259
311	0.455698	0.235598	1	0.233882	1.49012e-08	0	0.67	1	-14.6019
312	0.944307	0	0.0472729	0	0.952727	0	0.67	1	-14.124
313	1.49496	0	0.0474218	0	0.952578	0	0.67	1	-17.1307
314	1.75042	0.943498	1	0.944131	1e-09	0	0.67	1	-27.0764
315	0	0	0	0	1	0	1	1	0
316	0	0	0	0	1	0	1	1	0
317	4.87577	0	0.0473901	0	0.95261	0	0.67	1	-33.4965
318	3.93133	0	0.0478514	0	0.952149	0	0.67	1	-28.4847
319	9.52368	0	0.979589	43.4365	0.0204109	0.561855	0.414982	1	-28.8738
320	0	0	0.981971	66.2682	0.0180293	10.9084	0.0018652	0.602459	-13.1029
321	0	0	0	0	1	0	1	1	0
322	0.780044	0	0.0525516	0	0.947448	0	0.67	1	-7.57379
323	0.742525	0	0.0500191	0	0.949981	0	0.67	1	-11.3803

## Sheet: BFDV_CP_FUBAR
Codon	alpha	beta	beta-alpha	Prob[alpha<beta]	Prob[alpha>beta]	BayesFactor	PSRF	Neff
1	0.255501	0.0534336	-0.202068	0.159913	0.691162	0.421267	1.01794	262.037
2	0.924218	0.178699	-0.745519	0.041678	0.927524	0.0962486	1.01791	262.472
3	0.477692	0.165396	-0.312295	0.221294	0.691839	0.62892	1.01657	281.16
4	0.179171	0.166972	-0.0121996	0.48908	0.363623	2.11849	1.01815	259.397
5	0.506288	0.0352015	-0.471087	0.0508679	0.887153	0.118609	1.01376	331.131
6	0.452577	0.166626	-0.285951	0.115189	0.796376	0.28811	1.01819	258.832
7	0.677164	2.80226	2.1251	0.987565	0.000110286	175.758	1.00255	1190.39
8	0.666345	0.169014	-0.497331	0.0597776	0.89569	0.140704	1.02245	214.531
9	0.256134	0.0411766	-0.214958	0.132804	0.714724	0.338916	1.01832	257.202
10	0.834243	0.783375	-0.0508685	0.403324	0.456973	1.49594	1.00892	478.859
11	1.17524	0.177797	-0.997442	0.0589379	0.918003	0.138604	1.01172	380.265
12	1.89008	0.20574	-1.68435	0.00220899	0.995638	0.00489951	1.00928	463.277
13	0.87845	0.219113	-0.659337	0.0175559	0.97133	0.0395471	1.01783	263.506
14	1.85967	0.194814	-1.66485	0.00216643	0.995856	0.00480492	1.00769	540.845
15	1.1743	1.13264	-0.041666	0.433962	0.232268	1.6967	1.03024	164.001
16	3.15796	2.78937	-0.368588	0.311842	0.627172	1.00287	1.00909	471.363
17	3.15796	2.78937	-0.368588	0.311842	0.627172	1.00287	1.00909	471.363
18	3.15796	2.78937	-0.368588	0.311842	0.627172	1.00287	1.00909	471.363
19	0.233338	0.647369	0.414032	0.884652	0.0824678	16.9732	1.00365	946.252
20	0.270637	0.0409927	-0.229644	0.126168	0.729204	0.319536	1.01807	260.439
21	0.445577	0.0407077	-0.404869	0.0242261	0.942938	0.0549457	1.01071	410.818
22	0.804449	0.938077	0.133628	0.600628	0.235296	3.32833	1.0169	276.425
23	0.44463	0.594952	0.150323	0.642561	0.292152	3.97844	1.00299	1079.38
24	0.977398	0.0347194	-0.942679	0.000194488	0.999578	0.000430503	1.01037	422.145
25	0.88619	0.0297968	-0.856393	0.000287862	0.999326	0.000637247	1.0087	488.983
26	0.212231	0.16583	-0.0464004	0.439668	0.41963	1.73651	1.0174	269.243
27	2.91173	0.12391	-2.78782	4.82362e-05	0.9999	0.000106756	1.06924	77.9861
28	0.271985	0.559981	0.287997	0.793107	0.157436	8.48371	1.0009	1948.47
29	0.839489	0.0299317	-0.809558	0.000217096	0.999526	0.000480558	1.01589	291.802
30	0.753491	0.050841	-0.70265	0.00343119	0.994136	0.00761967	1.02294	210.336
31	0.462358	0.267133	-0.195226	0.332301	0.587057	1.10141	1.01219	367.793
32	0.927254	0.161807	-0.765447	0.00686753	0.987191	0.0153036	1.02696	181.915
33	1.16802	2.79992	1.6319	0.667386	0.20676	4.44054	1.01032	423.851
34	2.79176	0.143369	-2.64839	2.16395e-06	0.999983	4.78902e-06	1.0327	152.772
35	3.15796	2.78937	-0.368589	0.311842	0.627172	1.00287	1.00909	471.363
36	0.47606	0.0567906	-0.41927	0.0291367	0.945768	0.0664174	1.01278	353.108
37	0.624724	0.0306403	-0.594084	0.00405916	0.989944	0.0090199	1.00955	452.666
38	0.478355	0.324424	-0.153931	0.29344	0.615963	0.919112	1.00553	701.328
39	0.452451	0.690119	0.237668	0.712287	0.223674	5.4789	1.00524	729.757
40	0.439489	0.444884	0.0053946	0.518612	0.411032	2.38422	1.00084	1999.21
41	0.223742	0.166344	-0.0573976	0.425799	0.436342	1.64112	1.01722	271.807
42	3.15796	2.78937	-0.368588	0.311842	0.627172	1.00287	1.00909	471.363
43	3.15796	2.78937	-0.368588	0.311842	0.627172	1.00287	1.00909	471.363
44	0.502366	0.325298	-0.177068	0.273555	0.639901	0.833375	1.00533	720.689
45	0.270637	0.0409927	-0.229644	0.126168	0.729204	0.319536	1.01807	260.439
46	2.55291	0.135854	-2.41705	5.61498e-05	0.999861	0.000124272	1.03149	158.071
47	0.506645	0.0338053	-0.47284	0.0490297	0.889273	0.114102	1.0139	328.078
48	0.992895	0.952441	-0.0404536	0.374332	0.373186	1.32408	1.02324	207.958
49	0.220321	0.172294	-0.048027	0.438818	0.424485	1.73053	1.01738	269.587
50	0.422769	0.0259851	-0.396784	0.052194	0.865697	0.121871	1.01599	290.193
51	2.5908	0.0709755	-2.51983	7.71231e-07	0.999998	1.70681e-06	1.02781	176.857
52	0.76313	0.58926	-0.17387	0.280268	0.630044	0.86179	1.00533	720.755
53	3.15796	2.78937	-0.368588	0.311842	0.627172	1.00287	1.00909	471.363
54	3.15796	2.78937	-0.368588	0.311842	0.627172	1.00287	1.00909	471.363
55	3.15796	2.78937	-0.368588	0.311842	0.627172	1.00287	1.00909	471.363
56	3.15796	2.78937	-0.368588	0.311842	0.627172	1.00287	1.00909	471.363
57	3.15796	2.78937	-0.368588	0.311842	0.627172	1.00287	1.00909	471.363
58	3.15796	2.78937	-0.368588	0.311842	0.627172	1.00287	1.00909	471.363
59	0.505475	0.0384657	-0.467009	0.0551326	0.88227	0.129133	1.01342	338.325
60	1.93848	0.0594641	-1.87902	1.72388e-05	0.999961	3.81517e-05	1.01508	305.639
61	0.62356	0.648731	0.0251707	0.491749	0.413928	2.14123	1.00569	685.739
62	1.1084	0.0340373	-1.07436	9.2962e-05	0.999785	0.000205752	1.00966	448.222
63	0.706064	1.63535	0.929281	0.819201	0.035537	10.0275	1.03102	160.243
64	1.10983	0.198081	-0.911748	0.0132345	0.976488	0.0296821	1.01113	397.593
65	0.465032	0.168086	-0.296947	0.11192	0.80338	0.278905	1.01841	256.18
66	0.981669	0.217976	-0.763693	0.0343104	0.94411	0.07863	1.01028	425.196
67	0.784275	0.0319674	-0.752307	0.00373269	0.990281	0.00829174	1.00812	517.74
68	0.364231	0.201117	-0.163114	0.333015	0.566381	1.10496	1.01435	319.179
69	1.15488	0.0380574	-1.11682	0.000755958	0.998167	0.00167427	1.00785	531.781
70	0.824717	1.09293	0.268217	0.676926	0.108327	4.63701	1.02565	190.257
71	0.481722	0.371507	-0.110214	0.346416	0.566175	1.17299	1.00321	1030.72
72	7.02259	2.81129	-4.2113	0.000621297	0.817331	0.00137584	1.00162	1526.66
73	1.34089	0.186742	-1.15415	0.00867177	0.984204	0.0193593	1.0086	493.858
74	0.881872	0.496149	-0.385724	0.191867	0.743003	0.525432	1.00462	800.949
75	2.75476	0.185437	-2.56932	4.7541e-05	0.999842	0.000105217	1.0424	120.813
76	1.68918	0.0531721	-1.63601	3.55242e-05	0.999922	7.8621e-05	1.01409	324.212
77	1.6945	2.80838	1.11389	0.639581	0.0317962	3.92724	1.00736	560.351
78	0.597198	2.72529	2.1281	0.990074	0.000379562	220.747	1.03235	154.272
79	0.875702	0.49543	-0.380272	0.128181	0.813109	0.325383	1.00443	825.855
80	0.988598	1.14595	0.157351	0.583086	0.12702	3.09518	1.02963	167.02
81	1.59508	1.12545	-0.469622	0.190648	0.416952	0.521309	1.03509	143.338
82	1.01037	0.163817	-0.846556	0.0063594	0.988328	0.014164	1.02766	177.761
83	0.703379	0.573438	-0.129941	0.481518	0.447149	2.05531	1.00267	1158.46
84	2.7225	0.151911	-2.57059	6.67335e-05	0.999857	0.000147697	1.02958	167.278
85	0.602867	0.304702	-0.298165	0.158581	0.779365	0.417097	1.0049	766.928
86	0.509835	0.0222839	-0.487551	0.0334019	0.907838	0.0764759	1.01508	305.509
87	1.25992	0.36108	-0.89884	0.0763679	0.890182	0.182983	1.00427	848.704
88	1.74902	0.666413	-1.08261	0.0667093	0.861614	0.158186	1.01844	255.819
89	0.845578	0.033195	-0.812383	0.00053285	0.998848	0.00117987	1.01055	416.05
90	1.10896	0.038963	-1.07	0.000474995	0.998953	0.00105171	1.0078	534.659
91	0.749953	1.04413	0.29418	0.734239	0.107014	6.11427	1.02003	237.574
92	0.790308	0.0524614	-0.737846	0.00299974	0.994922	0.00665867	1.02089	228.794
93	0.596393	1.56294	0.966545	0.889624	0.0285274	17.8374	1.02706	181.304
94	0.936072	0.125584	-0.810488	0.0180805	0.958536	0.0407506	1.02399	202.096
95	0.506645	0.0338053	-0.47284	0.0490297	0.889273	0.114102	1.0139	328.078
96	0.496058	0.606178	0.11012	0.592863	0.323307	3.22265	1.00398	890.793
97	3.15796	2.78937	-0.368588	0.311842	0.627172	1.00287	1.00909	471.363
98	1.69693	2.31098	0.614047	0.47006	0.0879313	1.96303	1.00731	563.541
99	7.33716	0.93062	-6.40654	0.000830392	0.995337	0.00183926	1.01945	243.932
100	1.6893	0.963904	-0.725399	0.141227	0.606449	0.363949	1.02852	172.891
101	2.72339	0.313237	-2.41015	0.000394425	0.998294	0.000873242	1.05079	102.712
102	0.762785	0.0221752	-0.74061	0.00182181	0.993823	0.00403918	1.00835	505.853
103	0.693654	0.185082	-0.508572	0.0333094	0.943693	0.0762568	1.0156	296.651
104	3.15796	2.78937	-0.368588	0.311842	0.627172	1.00287	1.00909	471.363
105	3.15796	2.78937	-0.368588	0.311842	0.627172	1.00287	1.00909	471.363
106	3.15796	2.78937	-0.368588	0.311842	0.627172	1.00287	1.00909	471.363
107	3.15796	2.78937	-0.368588	0.311842	0.627172	1.00287	1.00909	471.363
108	3.15796	2.78937	-0.368588	0.311842	0.627172	1.00287	1.00909	471.363
109	3.15796	2.78937	-0.368588	0.311842	0.627172	1.00287	1.00909	471.363
110	3.15796	2.78937	-0.368588	0.311842	0.627172	1.00287	1.00909	471.363
111	3.15796	2.78937	-0.368588	0.311842	0.627172	1.00287	1.00909	471.363
112	3.15796	2.78937	-0.368588	0.311842	0.627172	1.00287	1.00909	471.363
113	3.15796	2.78937	-0.368588	0.311842	0.627172	1.00287	1.00909	471.363
114	3.15796	2.78937	-0.368588	0.311842	0.627172	1.00287	1.00909	471.363
115	3.15796	2.78937	-0.368588	0.311842	0.627172	1.00287	1.00909	471.363
116	3.15796	2.78937	-0.368588	0.311842	0.627172	1.00287	1.00909	471.363
117	3.15796	2.78937	-0.368588	0.311842	0.627172	1.00287	1.00909	471.363
118	3.15796	2.78937	-0.368588	0.311842	0.627172	1.00287	1.00909	471.363
119	3.15796	2.78937	-0.368588	0.311842	0.627172	1.00287	1.00909	471.363
120	3.15796	2.78937	-0.368588	0.311842	0.627172	1.00287	1.00909	471.363
121	3.15796	2.78937	-0.368588	0.311842	0.627172	1.00287	1.00909	471.363
122	3.15796	2.78937	-0.368588	0.311842	0.627172	1.00287	1.00909	471.363
123	0.881642	1.71545	0.833807	0.739782	0.0319803	6.29167	1.03555	141.655
124	0.671562	0.77213	0.100568	0.56218	0.335395	2.84171	1.00596	661.787
125	2.78908	0.170138	-2.61895	1.89338e-05	0.999831	4.19029e-05	1.03359	149.1
126	0.925642	0.19028	-0.735363	0.0243689	0.957029	0.0552777	1.01498	307.386
127	2.5649	0.135212	-2.42969	0.000360988	0.999298	0.000799188	1.04646	111.274
128	0.84681	0.0230051	-0.823805	0.000558913	0.998223	0.00123762	1.00741	557.627
129	3.56976	0.153759	-3.416	9.37787e-06	0.999979	2.07543e-05	1.03009	164.692
130	1.13661	0.0416593	-1.09495	0.00109351	0.99755	0.00242268	1.00795	526.354
131	2.85311	0.0899181	-2.76319	8.21383e-10	1	1.81779e-09	1.02322	208.135
132	0.662668	0.0318898	-0.630778	0.00351904	0.991606	0.00781546	1.0089	479.658
133	2.21808	0.12797	-2.09011	0.000113357	0.99975	0.000250897	1.03223	154.813
134	0.517724	0.0549566	-0.462767	0.0293478	0.943243	0.0669131	1.00977	444.058
135	0.625745	0.0304854	-0.59526	0.0039862	0.990091	0.00885714	1.00954	452.689
136	0.83937	0.0248369	-0.814533	0.000718377	0.99787	0.00159098	1.00727	566.193
137	1.4633	0.288711	-1.17459	0.202752	0.745711	0.562822	1.00345	982.093
138	3.02197	0.119655	-2.90232	2.64267e-06	0.999994	5.84849e-06	1.07031	76.9351
139	3.22914	0.332034	-2.8971	0.00605441	0.990346	0.0134806	1.03705	136.476
140	1.37649	0.295738	-1.08075	0.0073795	0.985482	0.0164529	1.00355	964.728
141	0.634177	0.036593	-0.597584	0.00568026	0.98743	0.0126427	1.00887	480.984
142	0.40154	0.263087	-0.138453	0.280818	0.611422	0.864141	1.01159	384.146
143	0.666762	0.984904	0.318142	0.733202	0.135978	6.0819	1.0179	262.576
144	0.938445	0.146756	-0.791689	0.00416305	0.991556	0.00925172	1.02781	176.849
145	2.76844	0.232208	-2.53623	0.00186535	0.996637	0.00413591	1.04131	123.688
146	1.09574	0.494612	-0.601126	0.155659	0.785773	0.407996	1.00581	674.584
147	1.35778	1.07462	-0.283163	0.266893	0.371808	0.80569	1.03296	151.679
148	0.485414	0.564135	0.0787208	0.566173	0.352449	2.88823	1.00343	986.02
149	0.646607	0.961911	0.315304	0.748987	0.133181	6.60353	1.0138	330.245
150	1.21092	1.16475	-0.0461642	0.340022	0.238249	1.14019	1.03702	136.584
151	0.907846	0.882468	-0.0253775	0.476547	0.359357	2.01478	1.01267	355.608
152	0.778814	0.0285026	-0.750312	0.000522757	0.998776	0.00115751	1.01144	388.291
153	0.478343	0.161364	-0.316979	0.216842	0.696045	0.612765	1.01651	282.135
154	1.01424	0.0305077	-0.983729	8.63953e-05	0.999792	0.000191217	1.00894	478.066
155	0.876719	0.191451	-0.685268	0.05152	0.914179	0.120212	1.01695	275.568
156	0.79007	0.0318738	-0.758197	0.000528493	0.998871	0.00117022	1.01673	278.827
157	0.633507	0.0304616	-0.603045	0.0038074	0.990547	0.00845833	1.00942	457.672
158	0.573804	0.665145	0.0913411	0.57144	0.338703	2.95092	1.00607	652.226
159	0.311048	0.0407492	-0.270299	0.110028	0.76504	0.273606	1.01724	271.504
160	0.660081	0.0277997	-0.632281	0.00467576	0.986873	0.0103965	1.00884	482.598
161	2.01119	0.0456046	-1.96559	1.09509e-05	0.999968	2.42357e-05	1.02184	219.834
162	0.635135	0.0405561	-0.594579	0.00705488	0.985297	0.015724	1.0086	493.474
163	0.529701	0.0285306	-0.50117	0.00926309	0.973775	0.0206917	1.00958	451.373
164	1.94022	0.135119	-1.8051	0.000600277	0.998782	0.00132926	1.02708	181.166
165	0.462313	0.94928	0.486967	0.851777	0.0848523	12.7177	1.00621	641.19
166	0.366967	0.139098	-0.227869	0.252223	0.637933	0.74647	1.01596	290.736
167	0.654846	0.0330905	-0.621755	0.00665935	0.983477	0.0148365	1.00863	492.204
168	0.651468	0.0236011	-0.627867	0.00354527	0.988885	0.00787392	1.00889	480.43
169	0.490567	0.0350221	-0.455545	0.015639	0.960539	0.0351604	1.01009	432.088
170	0.655492	1.15938	0.503892	0.830275	0.0464004	10.8262	1.02423	200.254
171	1.06849	1.01245	-0.0560371	0.35404	0.336671	1.21296	1.02803	175.638
172	0.773392	0.0212245	-0.752168	0.0015674	0.994434	0.00347423	1.00837	504.655
173	1.15013	0.0347548	-1.11537	0.00026221	0.999351	0.000580446	1.00715	573.855
174	1.09126	1.2595	0.168242	0.487326	0.135966	2.10367	1.03457	145.307
175	0.420816	0.031953	-0.388863	0.0628566	0.853324	0.148438	1.01556	297.291
176	1.07554	0.0257389	-1.0498	0.000269292	0.999102	0.000596128	1.00701	582.522
177	6.86609	0.0860563	-6.78004	2.19564e-13	1	4.85915e-13	1.01752	267.73
178	0.95868	1.07949	0.120813	0.49983	0.19506	2.21159	1.02731	179.815
179	0.447114	0.0339671	-0.413147	0.0179442	0.95272	0.0404377	1.0103	424.487
180	1.43865	0.169019	-1.26964	0.00259886	0.995129	0.0057665	1.01907	248.263
181	1.13668	0.0376359	-1.09905	0.000773168	0.99812	0.00171241	1.00766	542.761
182	0.773403	0.0212164	-0.752186	0.00156024	0.994444	0.00345836	1.0084	503.144
183	0.492516	0.028023	-0.464493	0.0105701	0.96911	0.0236425	1.00975	444.655
184	1.98572	0.142934	-1.84278	0.000435295	0.999099	0.000963767	1.01714	272.915
185	1.36716	0.972866	-0.394298	0.27799	0.476948	0.85209	1.02384	203.233
186	1.98647	0.0499239	-1.93655	1.15274e-05	0.99997	2.55115e-05	1.02394	202.419
187	1.84516	0.055628	-1.78953	0.0323533	0.938099	0.0739948	1.00957	451.75
188	1.83969	0.226175	-1.61352	0.00793086	0.986407	0.017692	1.01089	405.147
189	0.986705	1.27452	0.287817	0.572536	0.117916	2.96416	1.03102	160.223
190	0.406142	0.724153	0.318011	0.780311	0.164033	7.86066	1.00538	715.575
191	0.833149	0.525591	-0.307558	0.151134	0.78088	0.394022	1.00465	797.82
192	1.97136	0.0562296	-1.91513	6.06791e-06	0.999985	1.34289e-05	1.01508	305.612
193	0.506645	0.0338053	-0.47284	0.0490297	0.889273	0.114102	1.0139	328.078
194	0.423396	0.027241	-0.396154	0.0545689	0.862762	0.127736	1.01592	291.358
195	0.737328	0.0309684	-0.70636	0.0013145	0.996979	0.00291293	1.00922	465.858
196	0.636653	0.039393	-0.59726	0.00656512	0.986094	0.0146252	1.00866	491.013
197	0.625148	0.0400566	-0.585091	0.00726176	0.984713	0.0161885	1.00875	486.653
198	0.889887	0.0288656	-0.861022	0.000246376	0.999409	0.000545386	1.00834	506.482
199	2.82763	0.0862375	-2.74139	8.14148e-09	1	1.80178e-08	1.02037	234
200	0.838646	0.0247481	-0.813897	0.000713329	0.997882	0.00157979	1.00727	565.897
201	0.797535	0.286153	-0.511382	0.0521171	0.920112	0.121682	1.00618	643.41
202	1.66014	0.0461453	-1.61399	6.47443e-05	0.999845	0.000143294	1.01686	276.871
203	0.726011	0.316376	-0.409636	0.110272	0.841436	0.274289	1.00314	1045.55
204	2.76702	0.185048	-2.58197	2.40904e-05	0.999899	5.33155e-05	1.04403	116.776
205	1.29429	0.294087	-1.0002	0.0220562	0.963765	0.0499132	1.0032	1032.16
206	1.42537	1.16597	-0.259404	0.371993	0.264029	1.3109	1.03079	161.352
207	0.509835	0.0222839	-0.487551	0.0334019	0.907838	0.0764759	1.01508	305.509
208	0.641592	0.0501268	-0.591465	0.00724251	0.987254	0.0161453	1.01341	338.555
209	0.349639	2.68409	2.33445	0.993892	0.000319533	360.09	1.0385	131.808
210	1.14095	0.244048	-0.896905	0.0101642	0.98202	0.0227253	1.00771	539.798
211	0.961089	1.11341	0.152319	0.533042	0.144011	2.52629	1.02918	169.36
212	0.509516	0.0233666	-0.48615	0.034904	0.906013	0.0800394	1.01498	307.31
213	0.645575	0.0299994	-0.615576	0.00341506	0.991481	0.00758373	1.00932	461.869
214	0.628146	0.0408704	-0.587275	0.00742853	0.984563	0.016563	1.00869	489.255
215	1.79933	0.145386	-1.65394	0.000421645	0.999103	0.000933533	1.01607	288.906
216	0.179182	0.165753	-0.0134291	0.487222	0.364982	2.1028	1.01812	259.743
217	0.349774	0.247469	-0.102305	0.298334	0.581285	0.940963	1.01551	298.143
218	1.84516	0.055628	-1.78953	0.0323533	0.938099	0.0739948	1.00957	451.75
219	2.68658	0.0924813	-2.5941	4.48758e-06	0.999979	9.93146e-06	1.02009	236.922
220	0.509516	0.0233666	-0.48615	0.034904	0.906013	0.0800394	1.01498	307.31
221	3.15796	2.78937	-0.368588	0.311842	0.627172	1.00287	1.00909	471.363
222	1.99599	0.221369	-1.77462	0.00707791	0.987853	0.0157757	1.01897	249.392
223	0.572454	1.1129	0.540447	0.875617	0.0381654	15.5794	1.02255	213.66
224	0.814377	0.0316462	-0.782731	0.000878209	0.997993	0.00194526	1.00781	534.421
225	0.526701	0.0391615	-0.487539	0.0161649	0.962512	0.0363622	1.00982	442.199
226	1.06716	0.0364009	-1.03076	0.000154941	0.999662	0.000342952	1.01025	426.484
227	1.88438	0.0621062	-1.82228	0.0363377	0.933574	0.083451	1.00906	472.926
228	0.715144	0.036244	-0.6789	0.00353132	0.992263	0.00784282	1.00779	535.118
229	0.24121	0.0554944	-0.185715	0.172239	0.67148	0.460496	1.01819	258.864
230	0.625665	0.0586109	-0.567054	0.0132601	0.977639	0.0297401	1.00996	436.974
231	0.439712	0.0360244	-0.403688	0.0650545	0.856424	0.153989	1.01483	310.025
232	3.15796	2.78937	-0.368588	0.311842	0.627172	1.00287	1.00909	471.363
233	0.245267	0.0449644	-0.200303	0.146801	0.695653	0.380784	1.01839	256.374
234	0.199985	0.174105	-0.0258806	0.469279	0.390373	1.95688	1.01782	263.634
235	0.525672	0.0440723	-0.481599	0.0197808	0.957108	0.0446601	1.00981	442.515
236	0.878619	0.2783	-0.600318	0.100228	0.855702	0.246523	1.00469	792.286
237	1.43247	0.792005	-0.640468	0.112103	0.726225	0.279419	1.02585	188.93
238	0.730667	0.179359	-0.551308	0.0260093	0.955142	0.0590979	1.01803	260.957
239	0.823019	0.0330826	-0.789936	0.000625559	0.998654	0.00138529	1.01122	394.941
240	1.08373	1.18318	0.0994556	0.420374	0.150811	1.60504	1.03674	137.522
241	3.0199	0.882803	-2.1371	0.0753805	0.819819	0.180424	1.01981	239.898
242	0.822772	0.183475	-0.639298	0.0208277	0.964614	0.047074	1.0217	221.173
243	0.990685	0.962583	-0.0281023	0.425065	0.34148	1.6362	1.02108	226.964
244	0.813457	0.028449	-0.785008	0.00262292	0.992529	0.00582003	1.00812	517.476
245	0.865046	0.0421281	-0.822918	0.00536894	0.988173	0.0119461	1.00786	531.612
246	0.52576	0.031798	-0.493962	0.0113409	0.970019	0.0253864	1.00974	445.216
247	0.645912	0.700608	0.0546958	0.520727	0.37869	2.40451	1.00612	648.064
248	2.74283	0.138526	-2.6043	2.03565e-05	0.999943	4.50516e-05	1.03863	131.431
249	0.976872	0.169638	-0.807234	0.0388463	0.933561	0.0894449	1.02419	200.554
250	0.810965	0.026	-0.784965	0.00215737	0.993424	0.00478479	1.00815	515.716
251	0.524361	0.0383256	-0.486036	0.0519395	0.888946	0.121244	1.01317	343.867
252	0.899658	0.450907	-0.448751	0.110405	0.836889	0.27466	1.00267	1157.22
253	0.876539	0.0358531	-0.840686	0.00060004	0.998755	0.00132874	1.01058	415.014
254	0.867856	0.197871	-0.669985	0.0183028	0.969741	0.0412608	1.02126	225.28
255	0.982918	1.06361	0.0806969	0.546361	0.198524	2.66544	1.02521	193.217
256	1.02908	1.12216	0.0930744	0.487117	0.178177	2.10191	1.03055	162.483
257	1.14011	1.0868	-0.0533084	0.358054	0.277636	1.23438	1.03256	153.387
258	3.15796	2.78937	-0.368588	0.311842	0.627172	1.00287	1.00909	471.363
259	3.15796	2.78937	-0.368588	0.311842	0.627172	1.00287	1.00909	471.363
260	3.35706	0.244618	-3.11244	0.0352229	0.943641	0.0807974	1.01825	258.103
261	0.709654	0.0361803	-0.673473	0.00363119	0.992048	0.00806544	1.00788	530.213
262	0.721365	1.03036	0.308997	0.736745	0.112669	6.19356	1.01972	240.935
263	0.681656	0.0397229	-0.641933	0.00843203	0.981233	0.0188195	1.00821	513.003
264	0.944387	0.684447	-0.25994	0.241066	0.646662	0.702959	1.00901	474.854
265	1.63033	0.244966	-1.38536	0.0177366	0.971536	0.0399615	1.00746	554.632
266	1.34112	1.08696	-0.254164	0.306162	0.342937	0.976547	1.03124	159.242
267	2.68747	0.156657	-2.53081	0.000120612	0.999643	0.000266958	1.03261	153.145
268	0.885926	0.0384223	-0.847504	0.000710172	0.998573	0.00157279	1.01096	402.681
269	1.82495	1.12578	-0.69917	0.151561	0.523479	0.395337	1.03019	164.222
270	0.385277	0.192104	-0.193173	0.300748	0.600868	0.951851	1.0165	282.204
271	0.762265	0.0367201	-0.725545	0.00180247	0.99626	0.00399623	1.0095	454.481
272	0.68857	0.0319969	-0.656573	0.00547286	0.986	0.0121786	1.00855	496.209
273	0.475693	0.268113	-0.207579	0.32581	0.594895	1.0695	1.01205	371.345
274	0.652305	0.0348919	-0.617413	0.00457753	0.98964	0.0101771	1.0088	484.179
275	0.908665	0.0363883	-0.872277	0.000530608	0.998897	0.00117491	1.01013	430.761
276	0.434805	0.0426248	-0.39218	0.0753078	0.845132	0.180236	1.01427	320.743
277	0.48353	0.502131	0.0186011	0.497683	0.417543	2.19267	1.00177	1459.29
278	3.15796	2.78937	-0.368588	0.311842	0.627172	1.00287	1.00909	471.363
279	3.15796	2.78937	-0.368588	0.311842	0.627172	1.00287	1.00909	471.363
280	3.15796	2.78937	-0.368588	0.311842	0.627172	1.00287	1.00909	471.363
281	3.15796	2.78937	-0.368588	0.311842	0.627172	1.00287	1.00909	471.363
282	3.15796	2.78937	-0.368588	0.311842	0.627172	1.00287	1.00909	471.363
283	3.15796	2.78937	-0.368588	0.311842	0.627172	1.00287	1.00909	471.363
284	3.62434	0.0878455	-3.53649	1.32522e-08	1	2.93283e-08	1.01916	247.158
285	2.07238	0.174405	-1.89798	0.00328362	0.994035	0.00729088	1.0104	421.051
286	1.75621	0.0466528	-1.70956	3.96247e-05	0.999901	8.76966e-05	1.01911	247.762
287	2.67844	0.0860378	-2.5924	4.574e-06	0.999987	1.01227e-05	1.02264	212.868
288	3.81019	0.739993	-3.0702	0.0125976	0.964263	0.0282354	1.01897	249.397
289	0.628165	0.411877	-0.216287	0.239872	0.687316	0.698379	1.00185	1428.31
290	3.58537	6.29698	2.71161	0.737459	0.138702	6.21643	1.00498	758.025
291	7.35115	28.7457	21.3945	0.825187	0.109521	10.4467	1.00655	614.851
292	3.15796	2.78937	-0.368588	0.311842	0.627172	1.00287	1.00909	471.363
293	3.15796	2.78937	-0.368588	0.311842	0.627172	1.00287	1.00909	471.363
294	3.15796	2.78937	-0.368588	0.311842	0.627172	1.00287	1.00909	471.363
295	3.15796	2.78937	-0.368588	0.311842	0.627172	1.00287	1.00909	471.363
296	3.15796	2.78937	-0.368588	0.311842	0.627172	1.00287	1.00909	471.363
297	3.15796	2.78937	-0.368588	0.311842	0.627172	1.00287	1.00909	471.363
298	3.15796	2.78937	-0.368588	0.311842	0.627172	1.00287	1.00909	471.363
299	3.15796	2.78937	-0.368588	0.311842	0.627172	1.00287	1.00909	471.363
300	3.15796	2.78937	-0.368588	0.311842	0.627172	1.00287	1.00909	471.363
301	3.15796	2.78937	-0.368588	0.311842	0.627172	1.00287	1.00909	471.363
302	3.15796	2.78937	-0.368588	0.311842	0.627172	1.00287	1.00909	471.363
303	3.15796	2.78937	-0.368588	0.311842	0.627172	1.00287	1.00909	471.363
304	3.15796	2.78937	-0.368588	0.311842	0.627172	1.00287	1.00909	471.363
305	3.15796	2.78937	-0.368588	0.311842	0.627172	1.00287	1.00909	471.363
306	3.15796	2.78937	-0.368588	0.311842	0.627172	1.00287	1.00909	471.363
307	3.15796	2.78937	-0.368588	0.311842	0.627172	1.00287	1.00909	471.363
308	3.15796	2.78937	-0.368588	0.311842	0.627172	1.00287	1.00909	471.363
309	3.15796	2.78937	-0.368588	0.311842	0.627172	1.00287	1.00909	471.363
310	3.15796	2.78937	-0.368588	0.311842	0.627172	1.00287	1.00909	471.363
311	3.15796	2.78937	-0.368588	0.311842	0.627172	1.00287	1.00909	471.363
312	3.15796	2.78937	-0.368588	0.311842	0.627172	1.00287	1.00909	471.363
313	3.15796	2.78937	-0.368588	0.311842	0.627172	1.00287	1.00909	471.363
314	3.15796	2.78937	-0.368588	0.311842	0.627172	1.00287	1.00909	471.363
315	3.15796	2.78937	-0.368588	0.311842	0.627172	1.00287	1.00909	471.363
316	3.15796	2.78937	-0.368588	0.311842	0.627172	1.00287	1.00909	471.363
317	3.15796	2.78937	-0.368588	0.311842	0.627172	1.00287	1.00909	471.363
318	3.15796	2.78937	-0.368588	0.311842	0.627172	1.00287	1.00909	471.363
319	3.15796	2.78937	-0.368588	0.311842	0.627172	1.00287	1.00909	471.363
320	3.15796	2.78937	-0.368588	0.311842	0.627172	1.00287	1.00909	471.363

## Sheet: BFDV_CP_MEME
Codon	alpha	beta1	p1	beta2	p2	LRT	p-value	q-value	Log(L)
1	0	0	0	0	1	0	1	1	0
2	0.482703	0.165994	1	0.165947	9.16073e-08	0	0.67	0.8576	-24.1127
3	0	0	0.257194	0.113518	0.742806	0.339527	0.479835	1	-11.6092
4	0	0	0.224238	0.11787	0.775762	0.686467	0.384262	1	-10.842
5	0	0	0	0	1	0	1	1	0
6	0.169882	0.0907978	0.778694	0.0907978	0.221306	0	0.67	0.840784	-18.7492
7	0.67736	0	0.348162	4.53882	0.651838	4.5481	0.0478528	0.696041	-103.946
8	0.290151	0.0749408	0.999551	0.545469	0.000448535	4.46584e-07	0.669839	1	-17.9178
9	0	0	0	0	1	0	1	1	0
10	0.680061	0.673775	1	0.673568	4.69685e-08	0	0.67	0.844094	-57.4634
11	1.90454	0	0.0472961	0	0.952704	0	0.67	0.861044	-8.26986
12	2.14498	0	0.761401	0.92371	0.238599	0	0.67	0.878689	-46.0016
13	1.03971	0.135248	1	0.134829	9.53674e-08	0	0.67	0.88595	-42.5354
14	2.19139	0.19199	1	0.182582	1.00024e-09	0	0.67	0.864516	-43.3209
15	0.371126	0	0.922784	87.9184	0.0772161	22.4874	5.4611e-06	0.000436888	-61.902
16	1.22221	0.313987	0.750759	2.19546	0.249241	-2.22045e-16	0.67	0.868016	-1.11022e-16
17	1.22221	0.313987	0.750759	2.19546	0.249241	-2.22045e-16	0.67	0.762989	-1.11022e-16
18	1.22221	0.313987	0.750759	2.19546	0.249241	-2.22045e-16	0.67	0.768459	-1.11022e-16
19	0	0	0.141638	0.690674	0.858362	4.29238	0.0546307	0.699273	-35.1029
20	0	0	0	0	1	0	1	1	0
21	0.225672	0	0.0484429	0	0.951557	0	0.67	0.73931	-9.40746
22	0.507818	0.00342482	0.770847	4.02349	0.229153	2.50874	0.139252	1	-47.2187
23	0	0	0.943831	9.79494	0.0561689	10.9428	0.00183297	0.058655	-27.2238
24	1.14317	0	0.0473322	0	0.952668	0	0.67	0.73677	-26.0746
25	1.3241	0	0.0472974	0	0.952703	0	0.67	0.889627	-25.1
26	0	0	0.246979	0.125955	0.75302	0.886702	0.340965	1	-11.1136
27	2.55698	0.0887201	0.743837	0.0669372	0.256163	0	0.67	1	-27.8977
28	0	0	0.494685	0.938981	0.505315	2.9857	0.108141	1	-35.4173
29	1.16137	0	0.0479426	0	0.952057	0	0.67	0.974545	-37.2812
30	0.848114	0	0.0373634	0	0.962637	0	0.67	0.988018	-31.2355
31	0	0	0.250728	0.256859	0.749272	0.757529	0.368121	1	-17.4976
32	0.934221	0.0998855	0.783569	0.0815413	0.216431	0	0.67	1	-31.3158
33	0	0	0.900399	10000	0.0996012	2.89267	0.113585	1	-9.34341
34	2.65956	0	0.982109	13.3253	0.0178908	0.223122	0.521556	1	-73.4279
35	0.818774	0.30201	0.749719	1.22816	0.250281	1.77636e-15	0.67	1	-4.41232
36	0.330322	0	0.0472961	0	0.952704	0	0.67	1	-16.044
37	0.346581	0	0.0487309	0	0.951269	0	0.67	1	-15.7705
38	0.32241	0.286424	0.998996	0.28643	0.00100413	0	0.67	0.970136	-27.4549
39	0	0	1.00183e-09	0.650504	1	2.52397	0.138126	1	-39.3788
40	0	0	0.87923	3.25512	0.12077	1.80868	0.20304	1	-31.1898
41	0	0	1.00003e-09	0.0945877	1	0.718636	0.376841	1	-9.50032
42	1.22221	0.313987	0.750759	2.19546	0.249241	-2.22045e-16	0.67	0.916239	-1.11022e-16
43	1.22221	0.313987	0.750759	2.19546	0.249241	-2.22045e-16	0.67	0.924138	-1.11022e-16
44	0.34307	0.26975	0.996974	16.4678	0.00302627	0.0068609	0.648835	1	-30.1274
45	0	0	0	0	1	0	1	1	0
46	1.69896	0	0.971852	5.0003	0.0281475	0.037454	0.616896	1	-50.6717
47	0	0	0	0	1	0	1	1	0
48	1.23763	0	0.825964	7.0625	0.174036	1.24254	0.277872	1	-69.5156
49	0	0	1.00015e-09	0.101866	1	0.772739	0.364783	1	-9.70695
50	0	0	0	0	1	0	1	1	0
51	3.32435	0	0.0480017	0	0.951998	0	0.67	0.893333	-37.3188
52	0.601629	0.474774	1	0.475026	3.57628e-09	0	0.67	0.952889	-44.4804
53	1.22221	0.313987	0.750759	2.19546	0.249241	-2.22045e-16	0.67	0.965766	-1.11022e-16
54	1.22221	0.313987	0.750759	2.19546	0.249241	-2.22045e-16	0.67	0.940351	-1.11022e-16
55	1.22221	0.313987	0.750759	2.19546	0.249241	-2.22045e-16	0.67	0.944493	-1.11022e-16
56	1.22221	0.313987	0.750759	2.19546	0.249241	-2.22045e-16	0.67	0.936245	-1.11022e-16
57	1.22221	0.313987	0.750759	2.19546	0.249241	-2.22045e-16	0.67	0.932174	-1.11022e-16
58	1.22221	0.313987	0.750759	2.19546	0.249241	-2.22045e-16	0.67	0.948673	-1.11022e-16
59	0	0	0	0	1	0	1	1	0
60	1.51765	0	0.0474425	0	0.952558	0	0.67	0.961435	-41.7772
61	0.450941	0.432317	0.221831	0.517285	0.778169	0.0141556	0.638847	1	-43.9832
62	1.74262	0	0.0473274	0	0.952673	0	0.67	0.957143	-27.4096
63	0.296429	0.296429	1.00001e-09	1.49828	1	2.71813	0.124581	1	-75.1465
64	1.47342	0.174102	0.669606	0.197141	0.330394	0	0.67	0.928139	-30.9664
65	0.217746	0.0951625	0.926989	0.0951812	0.0730107	0	0.67	0.90084	-18.1811
66	1.28543	0.190265	1	0.191373	1e-09	0	0.67	0.904641	-25.9455
67	0.465374	0	0.0484221	0	0.951578	0	0.67	0.897071	-9.6215
68	0	0	0.221543	0.229077	0.778457	0.554986	0.416776	1	-17.0191
69	1.01623	0	0.0501186	0	0.949881	0	0.67	0.908475	-13.4342
70	0.863285	0.863285	0.964744	25.1473	0.035256	3.30611	0.0913648	1	-73.7214
71	0.199132	0.196476	0.248951	0.311631	0.751049	0.0920659	0.581534	1	-28.5889
72	6.96678	6.96678	0.450824	0	0.549176	0	0.67	0.920172	-131.941
73	1.78399	0	0.983522	11.8158	0.0164776	1.7509	0.209552	1	-25.6988
74	1.28187	0	0.93918	8.34477	0.0608198	2.93458	0.111098	1	-34.9679
75	2.57387	0	0.987363	30.1359	0.0126368	3.03845	0.105174	1	-52.9
76	1.74006	0	0.0475237	0	0.952476	0	0.67	0.91234	-36.3435
77	0.639309	0	0.875351	74.5252	0.124649	52.4959	1.59917e-12	5.11733e-10	-95.8488
78	0.347752	0.347752	1e-09	2.30804	1	10.1556	0.00273082	0.0794421	-96.8077
79	1.1644	1.1644	0.335699	0	0.664301	0	0.67	1	-46.2327
80	1.047	0	0.748592	6.66634	0.251408	7.05276	0.0132242	0.235097	-77.964
81	2.15392	1.16706	1	1.16589	1.00117e-09	0	0.67	1	-90.4699
82	0.828002	0.0865365	0.749795	0.107279	0.250205	0	0.67	1	-30.1975
83	0	0	0.981261	506.463	0.0187393	13.8721	0.000417214	0.0190726	-23.3107
84	1.96485	0.16655	1	0.165702	4.17233e-08	0	0.67	1	-39.4352
85	0.34608	0.189335	1	0.188195	3.78143e-09	0	0.67	1	-28.4569
86	0	0	0	0	1	0	1	1	0
87	1.01136	0.289542	1	0.287928	1e-09	0	0.67	1	-33.5513
88	2.14033	0.57029	1	0.567774	1e-09	0	0.67	1	-64.7591
89	0.916301	0	0.0472961	0	0.952704	0	0.67	1	-24.322
90	0.904128	0	0.0472974	0	0.952703	0	0.67	0.983486	-16.4429
91	0.676508	0.676491	1.00006e-09	1.15137	1	0.709397	0.378953	1	-65.9688
92	0.85569	0	0.047303	0	0.952697	0	0.67	0.978995	-25.985
93	0.340327	0.340327	0.893839	10.2986	0.106161	8.53258	0.0062232	0.153187	-61.4033
94	0.468356	0.0754741	1	0.0755709	3.81471e-09	0	0.67	0.992593	-15.0922
95	0	0	0	0	1	0	1	1	0
96	0.345901	0.345901	0.249807	0.515142	0.750193	0.132021	0.560939	1	-40.9888
97	1.22221	0.313987	0.750759	2.19546	0.249241	-2.22045e-16	0.67	1	-1.11022e-16
98	3.49031	3.49031	0.497674	0	0.502326	0	0.67	1	-100.236
99	5.40209	5.40209	0.233527	0	0.766473	0	0.67	0.997209	-86.7245
100	0.688053	0.119578	0.937268	2161.16	0.0627323	11.9564	0.00109774	0.0390306	-70.8621
101	2.88253	0.30183	1	0.303213	1.49012e-09	0	0.67	0.802996	-63.9463
102	0.45163	0	0.0478501	0	0.95215	0	0.67	0.8	-8.40386
103	0.693973	0.0989605	1	0.0979018	1.49012e-09	0	0.67	0.760284	-26.9658
104	1.22221	0.313987	0.750759	2.19546	0.249241	-2.22045e-16	0.67	0.757597	-1.11022e-16
105	1.22221	0.313987	0.750759	2.19546	0.249241	-2.22045e-16	0.67	0.75493	-1.11022e-16
106	1.22221	0.313987	0.750759	2.19546	0.249241	-2.22045e-16	0.67	0.752281	-1.11022e-16
107	1.22221	0.313987	0.750759	2.19546	0.249241	-2.22045e-16	0.67	0.74965	-1.11022e-16
108	1.22221	0.313987	0.750759	2.19546	0.249241	-2.22045e-16	0.67	0.747038	-1.11022e-16
109	1.22221	0.313987	0.750759	2.19546	0.249241	-2.22045e-16	0.67	0.744444	-1.11022e-16
110	1.22221	0.313987	0.750759	2.19546	0.249241	-2.22045e-16	0.67	0.741869	-1.11022e-16
111	1.22221	0.313987	0.750759	2.19546	0.249241	-2.22045e-16	0.67	0.809057	-1.11022e-16
112	1.22221	0.313987	0.750759	2.19546	0.249241	-2.22045e-16	0.67	0.824615	-1.11022e-16
113	1.22221	0.313987	0.750759	2.19546	0.249241	-2.22045e-16	0.67	0.827799	-1.11022e-16
114	1.22221	0.313987	0.750759	2.19546	0.249241	-2.22045e-16	0.67	0.831008	-1.11022e-16
115	1.22221	0.313987	0.750759	2.19546	0.249241	-2.22045e-16	0.67	0.821456	-1.11022e-16
116	1.22221	0.313987	0.750759	2.19546	0.249241	-2.22045e-16	0.67	0.812121	-1.11022e-16
117	1.22221	0.313987	0.750759	2.19546	0.249241	-2.22045e-16	0.67	0.815209	-1.11022e-16
118	1.22221	0.313987	0.750759	2.19546	0.249241	-2.22045e-16	0.67	0.818321	-1.11022e-16
119	1.22221	0.313987	0.750759	2.19546	0.249241	-2.22045e-16	0.67	0.806015	-1.11022e-16
120	1.22221	0.313987	0.750759	2.19546	0.249241	-2.22045e-16	0.67	0.797026	-1.11022e-16
121	1.22221	0.313987	0.750759	2.19546	0.249241	-2.22045e-16	0.67	0.731741	-1.11022e-16
122	1.22221	0.313987	0.750759	2.19546	0.249241	-2.22045e-16	0.67	0.734247	-1.11022e-16
123	0.757307	0.0216081	0.55427	4.6937	0.44573	2.88809	0.11386	1	-94.1427
124	0.290089	0.0930577	0.911403	8.99769	0.0885972	6.39427	0.0185158	0.296253	-46.855
125	2.3856	0	0.92428	1.87845	0.0757199	0	0.67	0.794074	-73.6959
126	0.30365	0	0.990095	128.192	0.00990492	5.23858	0.0335075	0.51059	-17.9766
127	1.98211	0.0750656	1	0.074748	7.7486e-08	0	0.67	0.791144	-25.5858
128	1.25793	0	0.0472721	0	0.952728	0	0.67	0.729252	-14.2969
129	3.1742	0.152655	1	0.152639	9.53674e-08	0	0.67	0.788235	-35.0411
130	0.967634	0	0.0472961	0	0.952704	0	0.67	0.72678	-13.0142
131	3.94823	0	0.0473155	0	0.952685	0	0.67	0.785348	-69.3327
132	0.40597	0	0.0499573	0	0.950043	0	0.67	0.782482	-14.9079
133	2.72185	0.0934437	0.707487	0.0749661	0.292513	0	0.67	0.779636	-36.8085
134	0.228522	0	0.0486273	0	0.951373	0	0.67	0.776812	-10.9951
135	0.345071	0	0.0493303	0	0.95067	0	0.67	0.774007	-14.3331
136	1.23509	0	0.0484703	0	0.95153	0	0.67	0.771223	-13.1487
137	0	0	1.00002e-09	0.252544	1	0.0331385	0.620393	1	-26.3238
138	5.09973	0.0806234	0.990663	0	0.00933739	0	0.67	0.765714	-36.3546
139	3.61381	0	0.904036	4.85073	0.0959644	0.0413234	0.613897	1	-48.3874
140	1.99898	0.26723	1	0.268067	1.49012e-09	0	0.67	0.834241	-56.9121
141	0.444691	0	0.0478997	0	0.9521	0	0.67	0.871545	-16.6117
142	0.220305	0	0.988393	45.0123	0.0116068	8.72395	0.00564642	0.150571	-18.5396
143	0	0	0.853516	5.93289	0.146484	8.50298	0.00631755	0.144401	-45.0233
144	0.916063	0.0906952	0.734961	0.0817071	0.265039	0	0.67	0.875102	-30.201
145	2.27638	0.0826545	0.95457	6.02527	0.0454295	0.0191727	0.633281	1	-40.3926
146	0.959577	0.398953	1	0.394814	1e-09	0	0.67	0.882305	-34.1436
147	1.43084	0.683001	0.973641	259.375	0.0263592	6.81576	0.0149258	0.251382	-86.1268
148	0.21111	0.21111	1.00004e-09	0.467894	1	0.611839	0.40226	1	-35.8606
149	0.243508	0.243508	0.951825	118.857	0.0481745	24.6076	1.8828e-06	0.000301248	-57.6233
150	1.63855	0	0.868614	15.8278	0.131386	4.31541	0.0539822	0.719763	-81.6858
151	0.913641	0	0.236326	1.20038	0.763674	0.0771631	0.590079	1	-68.086
152	0.934972	0	0.0472669	0	0.952733	0	0.67	0.8375	-23.5169
153	0	0	0.217614	0.0964489	0.782386	0.299324	0.493447	1	-10.8781
154	1.19927	0	0.0472807	0	0.952719	0	0.67	0.847431	-30.2447
155	0.456716	0	0.989696	66.6661	0.0103042	8.3432	0.00685227	0.146182	-17.9247
156	0.88193	0	0.0480686	0	0.951931	0	0.67	0.854183	-27.9802
157	0.44682	0	0.0547613	0	0.945239	0	0.67	0.850794	-15.3461
158	0.478688	0.477063	0.246741	0.574256	0.753259	0.0295155	0.623475	1	-45.7079
159	0	0	0	0	1	0	1	1	0
160	0.60122	0	0.05035	0	0.94965	0	0.67	1	-8.73331
161	1.75869	0	0.0500405	0	0.94996	0	0.67	1	-21.3804
162	0.437674	0	0.0478997	0	0.9521	0	0.67	1	-16.0205
163	0.331251	0	0.047303	0	0.952697	0	0.67	1	-9.76758
164	1.83316	0.0809998	0.750724	0.100717	0.249276	0	0.67	1	-31.9133
165	0.25353	0.25353	0.969145	1076.9	0.030855	16.2192	0.000127798	0.00681588	-53.9075
166	0	0	0.250948	0.117982	0.749052	0.282698	0.499301	1	-10.8138
167	0.291296	0	0.065	0	0.935	0	0.67	1	-9.34066
168	0.585199	0	0.0415985	0	0.958402	0	0.67	1	-7.56915
169	0.171592	0	0.0484199	0	0.95158	0	0.67	1	-10.0433
170	0.168099	0	0.842927	12.9839	0.157073	19.2489	2.78148e-05	0.00178015	-66.9918
171	1.0618	0.158776	0.939929	50.2294	0.0600706	7.07148	0.0130984	0.246558	-70.831
172	0.469892	0	0.065	0	0.935	0	0.67	1	-9.57256
173	1.96199	0	0.0472961	0	0.952704	0	0.67	1	-16.1239
174	1.38518	0.187519	0.779534	8.4141	0.220466	2.86273	0.115397	1	-93.6227
175	0	0	0	0	1	0	1	1	0
176	0.961665	0	0.0484758	0	0.951524	0	0.67	1	-13.041
177	6.56912	0	0.0465862	0	0.953414	0	0.67	1	-68.6971
178	1.03703	1.02141	1	1.01379	1e-09	0	0.67	1	-81.9917
179	0.223272	0	0.0474236	0	0.952576	0	0.67	1	-11.5595
180	1.0981	0.09885	1	0.0987767	1.10865e-08	0	0.67	1	-39.754
181	0.98437	0	0.0373188	0	0.962681	0	0.67	1	-13.8977
182	0.469938	0	0.0484386	0	0.951561	0	0.67	1	-10.6984
183	0.170496	0	0.0472961	0	0.952704	0	0.67	1	-11.92
184	1.70769	0	0.988962	45.5202	0.0110382	1.2455	0.277409	1	-43.352
185	2.46216	1.06389	1	1.06412	1e-09	0	0.67	1	-70.1942
186	3.20155	0	0.0473017	0	0.952698	0	0.67	1	-22.4365
187	0	0	0	0	1	0	1	1	0
188	1.22168	0.187236	1	0.188503	1.49012e-09	0	0.67	1	-31.8738
189	0.613185	0	0.674102	5.21606	0.325898	3.0875	0.102491	1	-85.2
190	0.0585646	0.0585646	0.952938	34.8274	0.047062	22.9363	4.35863e-06	0.000464921	-39.3663
191	1.24957	0.454429	1	0.454204	1.00117e-09	0	0.67	1	-49.5119
192	2.07394	0	0.05	0	0.95	0	0.67	1	-39.8138
193	0	0	0	0	1	0	1	1	0
194	0	0	0	0	1	0	1	1	0
195	0.672361	0	0.0472961	0	0.952704	0	0.67	1	-20.0188
196	0.442732	0	0.0484201	0	0.95158	0	0.67	1	-15.5265
197	0.432526	0	0.048428	0	0.951572	0	0.67	1	-15.0623
198	1.3561	0	0.0473503	0	0.95265	0	0.67	1	-22.0036
199	3.422	0	0.0474218	0	0.952578	0	0.67	1	-57.3381
200	1.23347	0	0.0373607	0	0.962639	0	0.67	1	-12.455
201	0.933383	0.199705	1	0.19982	3.81471e-09	0	0.67	1	-39.6611
202	2.75585	0	0.048163	0	0.951837	0	0.67	1	-20.8553
203	0.732566	0.261242	1	0.259669	1.49012e-08	0	0.67	1	-31.765
204	2.89902	0.204079	1	0.203155	2.68221e-08	0	0.67	1	-64.4647
205	1.55165	0.259411	1	0.259405	9.53674e-08	0	0.67	1	-38.7417
206	2.48911	2.48911	0.605169	0	0.394831	0	0.67	1	-92.844
207	0	0	0	0	1	0	1	1	0
208	0.516697	0	0.0472738	0	0.952726	0	0.67	1	-25.6412
209	0	0	0.352448	3.86636	0.647552	12.7997	0.00071691	0.0286764	-87.4944
210	1.37853	0.204156	1	0.206233	1e-09	0	0.67	1	-42.1963
211	1.33356	0.416237	0.9125	13.4624	0.0875001	3.13603	0.0999061	1	-88.3912
212	0	0	0	0	1	0	1	1	0
213	0.70207	0	0.047303	0	0.952697	0	0.67	1	-14.8477
214	0.349167	0	0.0500514	0	0.949949	0	0.67	1	-15.8533
215	1.80139	0.0908516	1	0.0909355	9.53674e-08	0	0.67	1	-44.4455
216	0	0	0.00339059	0.0913912	0.996609	0.689247	0.383613	1	-9.8135
217	0.168102	0.103537	0.999228	2.76309	0.000772442	0.00027489	0.665961	1	-18.2079
218	0	0	0	0	1	0	1	1	0
219	2.47739	0	0.0474521	0	0.952548	0	0.67	1	-57.1149
220	0	0	0	0	1	0	1	1	0
221	1.22221	0.313987	0.750759	2.19546	0.249241	-2.22045e-16	0.67	1	-1.11022e-16
222	1.91773	1.91773	0.100569	0	0.899431	0	0.67	1	-34.4182
223	0.25195	0	0.240725	1.83421	0.759275	4.17938	0.0579297	0.712981	-59.7807
224	1.16818	0	0.0473155	0	0.952685	0	0.67	1	-17.5817
225	0.249849	0	0.0472911	0	0.952709	0	0.67	1	-10.0298
226	1.39637	0	0.0473141	0	0.952686	0	0.67	1	-28.5809
227	0	0	0	0	1	0	1	1	0
228	0.641282	0	0.0472974	0	0.952703	0	0.67	1	-15.0832
229	0	0	0	0	1	0	1	1	0
230	0.526958	0	0.0480962	0	0.951904	0	0.67	1	-20.7507
231	0	0	0	0	1	0	1	1	0
232	1	0.340013	0.749773	1.74653	0.250227	-4.44089e-16	0.67	1	0
233	0	0	0	0	1	0	1	1	0
234	0	0	0.249269	0.148556	0.750731	0.723806	0.375667	1	-10.8024
235	0.251777	0	0.0484201	0	0.95158	0	0.67	1	-10.6628
236	0.537	0.287247	1	0.287131	1.49012e-08	0	0.67	1	-26.2026
237	1.97908	0.325286	0.949338	10.4218	0.0506623	0.397669	0.461335	1	-61.9926
238	0.789591	0.104787	0.999994	0.104775	6.10352e-06	0	0.67	1	-26.8014
239	1.09583	0	0.0517252	0	0.948275	0	0.67	1	-22.7903
240	1.43996	1.4397	0.999995	1.43971	5.26325e-06	0	0.67	1	-87.3219
241	4.15729	0.989766	1	0.989709	1.00024e-09	0	0.67	1	-66.1197
242	0.778336	0.102302	0.999957	0.102305	4.27246e-05	0	0.67	1	-26.0715
243	1.25515	0.604677	0.96203	27.5775	0.0379705	2.51281	0.138949	1	-62.3276
244	0.535142	0	0.0501761	0	0.949824	0	0.67	1	-8.24843
245	0.601437	0	0.0485079	0	0.951492	0	0.67	1	-9.33839
246	0.252788	0	0.0472961	0	0.952704	0	0.67	1	-11.0633
247	0.404713	0.404713	0.243871	0.628882	0.756129	0.179299	0.539503	1	-47.5995
248	2.80278	0.100211	0.66078	0.113342	0.33922	0	0.67	1	-49.0254
249	0.543331	0.0866331	1	0.0855113	1e-09	0	0.67	1	-17.1361
250	0.539132	0	0.0529628	0	0.947037	0	0.67	1	-8.19304
251	0	0	0	0	1	0	1	1	0
252	0.843265	0.344635	1	0.338805	1e-09	0	0.67	1	-42.8819
253	1.51248	0	0.0472961	0	0.952704	0	0.67	1	-18.9374
254	1.07977	0.109397	0.647193	0.12057	0.352807	0	0.67	1	-30.0347
255	1.57264	1.29733	1	1.29462	1.00024e-09	0	0.67	1	-68.7525
256	1.98253	1.98253	0.59154	0	0.40846	0	0.67	1	-73.1559
257	1.96499	1.96499	0.578968	0	0.421032	0	0.67	1	-66.4687
258	1	0.340013	0.749773	1.74653	0.250227	-4.44089e-16	0.67	1	0
259	1	0.340013	0.749773	1.74653	0.250227	-4.44089e-16	0.67	1	0
260	3.76456	0	0.0472884	0	0.952712	0	0.67	1	-9.13784
261	0.632134	0	0.05015	0	0.94985	0	0.67	1	-14.0738
262	0.396543	0	0.43634	2.30755	0.56366	2.79938	0.119331	1	-58.9966
263	0.334879	0	0.0484685	0	0.951532	0	0.67	1	-8.93222
264	1.37974	0.57319	0.977091	0	0.022909	0	0.67	1	-51.5027
265	1.3813	0	0.986279	30.9269	0.0137206	4.33707	0.0533793	0.742668	-26.2907
266	3.92629	3.92629	0.30853	0	0.69147	0	0.67	1	-78.0628
267	2.47994	0.112576	1	0.109169	1e-09	0	0.67	1	-46.1851
268	0.829089	0	0.0472974	0	0.952703	0	0.67	1	-22.6315
269	2.31252	2.31252	0.406103	0	0.593897	0	0.67	1	-76.6911
270	0	0	0.271101	0.151125	0.728899	0.578814	0.410602	1	-13.5361
271	0.601393	0	0.0481603	0	0.95184	0	0.67	1	-20.9274
272	0.696281	0	0.04985	0	0.95015	0	0.67	1	-9.32469
273	0	0	1.00004e-09	0.17372	1	0.62523	0.398946	1	-15.489
274	0.396622	0	0.0484201	0	0.95158	0	0.67	1	-14.2273
275	1.61033	0	0.0473073	0	0.952693	0	0.67	1	-19.4934
276	0	0	0	0	1	0	1	1	0
277	0.250016	0.250014	1.00005e-09	0.427694	1	0.251927	0.510527	1	-28.6148
278	1	0.340013	0.749773	1.74653	0.250227	-4.44089e-16	0.67	1	0
279	1	0.340013	0.749773	1.74653	0.250227	-4.44089e-16	0.67	1	0
280	1	0.340013	0.749773	1.74653	0.250227	-4.44089e-16	0.67	1	0
281	1	0.340013	0.749773	1.74653	0.250227	-4.44089e-16	0.67	1	0
282	1	0.340013	0.749773	1.74653	0.250227	-4.44089e-16	0.67	1	0
283	1	0.340013	0.749773	1.74653	0.250227	-4.44089e-16	0.67	1	0
284	3.82384	0	0.047303	0	0.952697	0	0.67	1	-46.9003
285	1.58985	0	0.98464	20.2973	0.0153602	2.9629	0.109449	1	-25.0694
286	1.48211	0	0.0472961	0	0.952704	0	0.67	1	-20.1027
287	2.74577	0	0.0474172	0	0.952583	0	0.67	1	-38.4444
288	3.56763	3.56763	0.220812	0	0.779188	0	0.67	1	-60.6023
289	0.160137	0	0.975942	1466.22	0.0240577	7.64465	0.0097784	0.195568	-27.5336
290	1.74095	0.254158	0.612025	21.5087	0.387975	2.47192	0.142013	1	-34.3436
291	10000	10000	0.220238	5992.23	0.779762	0	0.67	1	-8.244
292	1	0.340013	0.749773	1.74653	0.250227	-4.44089e-16	0.67	1	0
293	1	0.340013	0.749773	1.74653	0.250227	-4.44089e-16	0.67	1	0
294	1	0.340013	0.749773	1.74653	0.250227	-4.44089e-16	0.67	1	0
295	1	0.340013	0.749773	1.74653	0.250227	-4.44089e-16	0.67	1	0
296	1	0.340013	0.749773	1.74653	0.250227	-4.44089e-16	0.67	1	0
297	1	0.340013	0.749773	1.74653	0.250227	-4.44089e-16	0.67	1	0
298	1	0.340013	0.749773	1.74653	0.250227	-4.44089e-16	0.67	1	0
299	1	0.340013	0.749773	1.74653	0.250227	-4.44089e-16	0.67	1	0
300	1	0.340013	0.749773	1.74653	0.250227	-4.44089e-16	0.67	1	0
301	1	0.340013	0.749773	1.74653	0.250227	-4.44089e-16	0.67	1	0
302	1	0.340013	0.749773	1.74653	0.250227	-4.44089e-16	0.67	1	0
303	1	0.340013	0.749773	1.74653	0.250227	-4.44089e-16	0.67	1	0
304	1	0.340013	0.749773	1.74653	0.250227	-4.44089e-16	0.67	1	0
305	1	0.340013	0.749773	1.74653	0.250227	-4.44089e-16	0.67	1	0
306	1	0.340013	0.749773	1.74653	0.250227	-4.44089e-16	0.67	1	0
307	1	0.340013	0.749773	1.74653	0.250227	-4.44089e-16	0.67	1	0
308	1	0.340013	0.749773	1.74653	0.250227	-4.44089e-16	0.67	1	0
309	1	0.340013	0.749773	1.74653	0.250227	-4.44089e-16	0.67	1	0
310	1	0.340013	0.749773	1.74653	0.250227	-4.44089e-16	0.67	1	0
311	1	0.340013	0.749773	1.74653	0.250227	-4.44089e-16	0.67	1	0
312	1	0.340013	0.749773	1.74653	0.250227	-4.44089e-16	0.67	1	0
313	1	0.340013	0.749773	1.74653	0.250227	-4.44089e-16	0.67	1	0
314	1	0.340013	0.749773	1.74653	0.250227	-4.44089e-16	0.67	1	0
315	1	0.340013	0.749773	1.74653	0.250227	-4.44089e-16	0.67	1	0
316	1	0.340013	0.749773	1.74653	0.250227	-4.44089e-16	0.67	1	0
317	1	0.340013	0.749773	1.74653	0.250227	-4.44089e-16	0.67	1	0
318	1	0.340013	0.749773	1.74653	0.250227	-4.44089e-16	0.67	1	0
319	1	0.340013	0.749773	1.74653	0.250227	-4.44089e-16	0.67	1	0
320	1	0.340013	0.749773	1.74653	0.250227	-4.44089e-16	0.67	1	0

## Sheet: BFDV_Rep_FUBAR
Codon	alpha	beta	beta-alpha	Prob[alpha<beta]	Prob[alpha>beta]	BayesFactor	PSRF	Neff
1	3.17164	0.295984	-2.87565	0.18431	0.77071	0.602925	1.03919	129.71
2	3.09513	2.4676	-0.627531	0.274406	0.683634	1.00911	1.03054	162.5
3	0.546992	0.0766997	-0.470293	0.0951184	0.830032	0.280487	1.01635	284.575
4	0.714205	0.072291	-0.641914	0.0305887	0.951748	0.0841964	1.03311	151.064
5	1.44285	0.0775982	-1.36525	0.0163033	0.976192	0.0442236	1.03357	149.217
6	3.61099	0.400992	-3.20999	0.0383379	0.946835	0.106376	1.04324	118.702
7	0.605656	0.410326	-0.195329	0.295049	0.638878	1.1168	1.02983	165.997
8	1.19593	0.05511	-1.14082	0.00444679	0.992978	0.0119185	1.07675	71.2468
9	1.54928	0.0772712	-1.47201	0.00522614	0.991972	0.0140183	1.04178	122.454
10	3.09513	2.4676	-0.627531	0.274406	0.683634	1.00911	1.03054	162.5
11	3.09513	2.4676	-0.627531	0.274406	0.683634	1.00911	1.03054	162.5
12	3.09513	2.4676	-0.627531	0.274406	0.683634	1.00911	1.03054	162.5
13	3.09513	2.4676	-0.627531	0.274406	0.683634	1.00911	1.03054	162.5
14	3.09513	2.4676	-0.627531	0.274406	0.683634	1.00911	1.03054	162.5
15	3.09513	2.4676	-0.627531	0.274406	0.683634	1.00911	1.03054	162.5
16	3.09513	2.4676	-0.627531	0.274406	0.683634	1.00911	1.03054	162.5
17	3.09513	2.4676	-0.627531	0.274406	0.683634	1.00911	1.03054	162.5
18	3.09513	2.4676	-0.627531	0.274406	0.683634	1.00911	1.03054	162.5
19	3.09513	2.4676	-0.627531	0.274406	0.683634	1.00911	1.03054	162.5
20	3.09513	2.4676	-0.627531	0.274406	0.683634	1.00911	1.03054	162.5
21	3.09513	2.4676	-0.627531	0.274406	0.683634	1.00911	1.03054	162.5
22	3.09513	2.4676	-0.627531	0.274406	0.683634	1.00911	1.03054	162.5
23	3.09513	2.4676	-0.627531	0.274406	0.683634	1.00911	1.03054	162.5
24	3.09513	2.4676	-0.627531	0.274406	0.683634	1.00911	1.03054	162.5
25	3.09513	2.4676	-0.627531	0.274406	0.683634	1.00911	1.03054	162.5
26	3.09513	2.4676	-0.627531	0.274406	0.683634	1.00911	1.03054	162.5
27	3.09513	2.4676	-0.627531	0.274406	0.683634	1.00911	1.03054	162.5
28	3.09513	2.4676	-0.627531	0.274406	0.683634	1.00911	1.03054	162.5
29	3.09513	2.4676	-0.627531	0.274406	0.683634	1.00911	1.03054	162.5
30	3.09513	2.4676	-0.627531	0.274406	0.683634	1.00911	1.03054	162.5
31	3.09513	2.4676	-0.627531	0.274406	0.683634	1.00911	1.03054	162.5
32	3.09513	2.4676	-0.627531	0.274406	0.683634	1.00911	1.03054	162.5
33	3.09513	2.4676	-0.627531	0.274406	0.683634	1.00911	1.03054	162.5
34	3.09513	2.4676	-0.627531	0.274406	0.683634	1.00911	1.03054	162.5
35	3.09513	2.4676	-0.627531	0.274406	0.683634	1.00911	1.03054	162.5
36	0.674889	0.329979	-0.344911	0.188136	0.756736	0.61834	1.0392	129.69
37	0.715102	0.0838428	-0.631259	0.0383905	0.942211	0.106528	1.03612	139.631
38	2.14158	0.0544105	-2.08716	0.000776559	0.998679	0.00207373	1.02965	166.937
39	2.06187	0.0892801	-1.97259	0.0536249	0.915368	0.151197	1.01914	247.447
40	1.12081	0.0635082	-1.05731	0.00940559	0.985608	0.0253355	1.06253	85.3353
41	1.79823	0.0458094	-1.75242	0.00161308	0.99737	0.00431118	1.02963	167.029
42	0.813626	0.330935	-0.482691	0.11851	0.840697	0.358737	1.04274	119.96
43	2.4442	0.0502902	-2.39391	0.000246219	0.999551	0.000657157	1.03776	134.162
44	0.52178	0.0986298	-0.42315	0.126048	0.795002	0.384847	1.01649	282.469
45	1.257	0.0687265	-1.18827	0.00981723	0.985312	0.0264553	1.05372	97.6853
46	0.948117	0.058814	-0.889303	0.00927736	0.985325	0.0249869	1.06829	78.9339
47	1.51952	0.0577045	-1.46182	0.00355939	0.994444	0.00953157	1.04488	114.784
48	3.09513	2.4676	-0.627531	0.274406	0.683634	1.00911	1.03054	162.5
49	0.477277	0.674429	0.197152	0.661549	0.282275	5.21561	1.01677	278.199
50	0.611809	0.414415	-0.197394	0.295466	0.638727	1.11904	1.0298	166.149
51	2.79328	0.0845689	-2.70871	0.00429939	0.993631	0.0115217	1.02	237.862
52	0.719481	0.336513	-0.382967	0.183711	0.765057	0.600524	1.04317	118.876
53	0.542689	0.388381	-0.154308	0.385478	0.549822	1.67379	1.02678	182.99
54	0.427109	0.341262	-0.0858471	0.417564	0.508853	1.913	1.01934	245.185
55	0.986067	0.0838739	-0.902193	0.0179558	0.973989	0.0487879	1.07028	76.9637
56	0.597814	0.554854	-0.0429594	0.438225	0.488043	2.08149	1.0172	272.125
57	0.568468	1.94229	1.37382	0.929376	0.0382959	35.1137	1.00249	1209.15
58	3.24548	0.0656738	-3.17981	1.6e-05	0.999963	4.26e-05	1.0398	127.925
59	0.562603	1.69627	1.13367	0.852302	0.104809	15.3978	1.00348	977.345
60	0.305384	0.611546	0.306162	0.771223	0.180356	8.99514	1.01037	422.076
61	0.812934	0.548254	-0.26468	0.325284	0.60768	1.28642	1.01964	241.822
62	0.522482	0.565695	0.0432131	0.55091	0.387282	3.27331	1.01615	287.695
63	0.429252	0.302433	-0.126818	0.378502	0.54531	1.62506	1.01897	249.398
64	0.399141	0.803043	0.403902	0.798622	0.155596	10.582	1.01706	274.061
65	0.475678	0.109081	-0.366597	0.14923	0.763552	0.468039	1.01613	287.993
66	0.708239	0.0885945	-0.619645	0.0422391	0.937338	0.117679	1.03668	137.709
67	0.473841	0.0933956	-0.380445	0.131538	0.778845	0.404148	1.0158	293.215
68	0.377564	0.120949	-0.256614	0.196688	0.692378	0.653329	1.01519	303.671
69	0.771083	0.118939	-0.652144	0.0573595	0.921407	0.162367	1.04659	111.003
70	0.785533	0.0893786	-0.696155	0.0369013	0.946086	0.102237	1.04349	118.095
71	2.55044	0.0750156	-2.47542	0.00201244	0.996904	0.0053807	1.02745	178.97
72	3.44815	0.820398	-2.62775	0.155988	0.794501	0.493155	1.01369	332.588
73	1.16393	0.0858968	-1.07803	0.0119568	0.982547	0.0322908	1.07196	75.3835
74	0.78077	0.103643	-0.677127	0.0917132	0.860298	0.269431	1.02068	230.866
75	1.35491	0.336107	-1.0188	0.209916	0.746925	0.708945	1.02324	207.899
76	0.951146	0.5805	-0.370646	0.315333	0.620641	1.22894	1.02091	228.588
77	1.0284	0.649542	-0.378854	0.279501	0.648195	1.03512	1.01718	272.388
78	1.22023	0.0620486	-1.15819	0.00572328	0.991184	0.0153595	1.07261	74.7937
79	1.19516	0.0523563	-1.14281	0.00384286	0.993856	0.0102936	1.07912	69.3806
80	0.885387	0.0676499	-0.817737	0.0208666	0.9674	0.0568655	1.042	121.871
81	1.97666	0.0718681	-1.90479	0.00272847	0.995706	0.00730039	1.02653	184.531
82	0.647226	0.108942	-0.538283	0.111579	0.829634	0.335122	1.01949	243.442
83	0.928449	0.0961914	-0.832258	0.0251224	0.96446	0.0687622	1.06709	80.1759
84	1.63254	0.0666532	-1.56589	0.0045638	0.993042	0.0122336	1.03524	142.799
85	0.819023	0.0632341	-0.755789	0.0206446	0.966666	0.0562479	1.03708	136.386
86	0.483917	0.0854738	-0.398443	0.119576	0.792148	0.362403	1.01578	293.658
87	0.487153	0.0773128	-0.40984	0.109009	0.802411	0.326459	1.01567	295.341
88	1.73326	0.0692264	-1.66403	0.00651866	0.990369	0.0175081	1.02957	167.342
89	0.880688	1.44898	0.568287	0.713569	0.202992	6.64747	1.00377	924.585
90	0.784962	0.0957538	-0.689208	0.0844797	0.867912	0.24622	1.02015	236.331
91	0.784962	0.0957538	-0.689208	0.0844797	0.867912	0.24622	1.02015	236.331
92	1.27776	0.0946355	-1.18312	0.0129362	0.981287	0.0349704	1.05871	90.244
93	1.61526	0.0769743	-1.53829	0.00500123	0.992343	0.013412	1.03781	133.982
94	1.79506	0.0571149	-1.73794	0.0027726	0.995664	0.0074188	1.02876	171.605
95	2.30937	0.0582817	-2.25109	0.000923737	0.998482	0.00246712	1.03065	162.003
96	0.835776	0.120925	-0.714851	0.0862883	0.900051	0.251989	1.0772	70.886
97	0.784962	0.0957538	-0.689208	0.0844797	0.867912	0.24622	1.02015	236.331
98	1.13194	0.0793004	-1.05264	0.0212827	0.968896	0.0580243	1.04344	118.204
99	1.11414	0.70963	-0.404508	0.557948	0.382517	3.36791	1.02206	217.917
100	1.26423	0.396537	-0.867689	0.0673356	0.902924	0.192646	1.03712	136.243
101	3.09513	2.4676	-0.627531	0.274406	0.683634	1.00911	1.03054	162.5
102	1.32574	0.052329	-1.27342	0.0050289	0.992001	0.0134866	1.05161	101.263
103	0.917756	0.125022	-0.792734	0.0390776	0.947036	0.108512	1.06644	80.871
104	2.31251	0.53709	-1.77542	0.0269431	0.956061	0.0738839	1.02207	217.841
105	0.483917	0.0854738	-0.398443	0.119576	0.792148	0.362403	1.01578	293.658
106	1.59736	0.0469481	-1.55041	0.00211205	0.996577	0.00564757	1.03985	127.784
107	1.4728	0.0840686	-1.38873	0.0182834	0.973716	0.0496947	1.03291	151.891
108	1.68972	0.0616116	-1.62811	0.00265602	0.995788	0.00710603	1.03485	144.253
109	0.679868	0.0902726	-0.589596	0.0458909	0.93192	0.128342	1.0351	143.315
110	2.82988	0.590372	-2.23951	0.0800267	0.892165	0.232113	1.02285	211.152
111	1.41222	0.0842713	-1.32795	0.0126088	0.981835	0.0340741	1.0411	124.269
112	1.01283	0.332012	-0.680814	0.0915591	0.875338	0.268933	1.04993	104.307
113	1.11632	0.0781759	-1.03814	0.014252	0.979159	0.0385788	1.0623	85.6082
114	1.78593	0.670757	-1.11517	0.141102	0.805865	0.438361	1.02079	229.784
115	1.70616	0.546366	-1.15979	0.104153	0.855848	0.310227	1.02209	217.668
116	0.807597	0.0839909	-0.723606	0.0332145	0.950772	0.091672	1.04179	122.412
117	1.43219	0.0842149	-1.34797	0.0188539	0.972921	0.0512751	1.03389	147.908
118	2.75943	0.55745	-2.20198	0.0924443	0.87689	0.271798	1.02259	213.272
119	0.689231	0.369057	-0.320174	0.219164	0.723151	0.748942	1.03655	138.152
120	1.26878	0.0608533	-1.20793	0.00758129	0.98835	0.0203839	1.05339	98.2248
121	1.15578	0.066349	-1.08943	0.00992709	0.984973	0.0267544	1.06037	88.0407
122	1.73461	0.0687385	-1.66587	0.00626202	0.990667	0.0168144	1.02927	168.901
123	2.68962	0.0825557	-2.60707	0.00384808	0.99428	0.0103076	1.02127	225.147
124	1.78638	0.0774437	-1.70893	0.00529575	0.99204	0.014206	1.02772	177.407
125	0.910376	0.0864183	-0.823958	0.0306755	0.95531	0.0844426	1.04492	114.7
126	16.641	0.42768	-16.2133	1.04e-08	1	2.77e-08	1.00731	563.521
127	0.846737	0.288419	-0.558317	0.1156	0.84405	0.348778	1.05325	98.4521
128	0.554916	0.296265	-0.258651	0.210346	0.722365	0.710783	1.03198	155.903
129	1.09001	0.056005	-1.03401	0.00503078	0.992041	0.0134917	1.08578	64.6835
130	0.936625	0.0834001	-0.853225	0.0144908	0.978828	0.0392348	1.08656	64.1804
131	0.367225	0.120289	-0.246936	0.200062	0.685777	0.667339	1.0151	305.24
132	0.406153	0.0852853	-0.320868	0.140297	0.750613	0.435453	1.01527	302.255
133	0.505067	0.0991829	-0.405884	0.128844	0.790261	0.394648	1.01652	282.016
134	1.17915	0.0609448	-1.11821	0.00782662	0.987927	0.0210488	1.06236	85.5432
135	0.840711	0.0839705	-0.756741	0.0320748	0.953378	0.0884223	1.04669	110.787
136	0.988592	0.333904	-0.654688	0.0962246	0.869317	0.284096	1.04857	106.913
137	0.341399	0.122079	-0.21932	0.213386	0.664533	0.723841	1.01493	308.295
138	0.495943	0.0730572	-0.422886	0.101919	0.811051	0.302816	1.01566	295.579
139	0.374789	0.0899424	-0.284847	0.156909	0.724849	0.496608	1.01512	304.84
140	1.11867	0.0602249	-1.05845	0.00575356	0.991058	0.0154412	1.08409	65.8112
141	3.09513	2.4676	-0.627531	0.274406	0.683634	1.00911	1.03054	162.5
142	0.832091	0.0538445	-0.778247	0.015341	0.973775	0.0415727	1.03447	145.663
143	2.886	0.342575	-2.54342	0.0145571	0.977414	0.039417	1.05489	95.8224
144	0.357384	0.424869	0.0674845	0.551231	0.37827	3.27756	1.01576	293.887
145	0.347078	0.0965478	-0.25053	0.176301	0.697473	0.571117	1.01498	307.361
146	0.344201	0.108993	-0.235208	0.194658	0.68114	0.644957	1.01496	307.665
147	0.815455	0.0709443	-0.74451	0.016819	0.974297	0.0456464	1.05854	90.4738
148	0.661427	0.0800755	-0.581352	0.0396989	0.938648	0.110309	1.03176	156.853
149	0.505067	0.0991829	-0.405884	0.128844	0.790261	0.394648	1.01652	282.016
150	4.46775	0.309786	-4.15796	0.100377	0.875054	0.297724	1.05532	95.1598
151	0.297769	0.611803	0.314034	0.779029	0.173387	9.40714	1.01012	431.132
152	0.427317	0.130723	-0.296594	0.188117	0.717107	0.618263	1.01596	290.654
153	1.20812	0.708067	-0.500049	0.285627	0.643856	1.06688	1.01805	260.735
154	0.670996	0.424182	-0.246814	0.334267	0.612023	1.33978	1.03625	139.196
155	1.90482	0.0537333	-1.85109	0.0307516	0.940559	0.0846587	1.01648	282.503
156	1.29799	0.0688914	-1.2291	0.0149788	0.977639	0.0405762	1.03778	134.073
157	0.508868	0.362092	-0.146777	0.379768	0.553162	1.63382	1.0249	195.386
158	0.370276	0.107349	-0.262927	0.182041	0.702052	0.59385	1.01511	304.982
159	0.509354	0.0876635	-0.42169	0.114859	0.803972	0.346251	1.01625	286.113
160	0.367535	0.159719	-0.207816	0.246803	0.647175	0.874341	1.0153	301.639
161	0.754862	0.0922227	-0.662639	0.0838868	0.866571	0.244334	1.01969	241.224
162	0.871959	0.052737	-0.819222	0.0139488	0.976133	0.0377465	1.03583	140.676
163	2.292	0.0373897	-2.25461	0.000179686	0.999675	0.000479548	1.03342	149.812
164	0.373887	0.895088	0.521201	0.85828	0.103368	16.1599	1.01569	295.161
165	0.59943	0.734201	0.134771	0.608225	0.316475	4.14254	1.01718	272.314
166	0.487179	0.0953457	-0.391833	0.130346	0.783387	0.399937	1.016	290.022
167	0.877798	0.0775779	-0.800221	0.0181159	0.973133	0.0492311	1.06517	82.2628
168	2.86223	0.0583066	-2.80393	0.000359426	0.999394	0.000959412	1.03445	145.766
169	0.45133	0.0756858	-0.375644	0.115207	0.787044	0.347439	1.01545	299.125
170	0.500852	0.111361	-0.389491	0.143403	0.776045	0.446704	1.01677	278.26
171	0.750646	0.0792495	-0.671396	0.0322953	0.951009	0.0890506	1.03928	129.465
172	0.841592	0.0887468	-0.752845	0.0242827	0.964958	0.0664067	1.06452	82.9949
173	1.24585	0.0720261	-1.17382	0.00775596	0.988399	0.0208572	1.0688	78.4245
174	1.43359	0.0461892	-1.3874	0.00232651	0.996199	0.00622238	1.05419	96.9329
175	4.12824	0.750261	-3.37798	0.015344	0.972065	0.0415808	1.01386	328.907
176	2.97577	0.303049	-2.67272	0.000912751	0.998207	0.00243775	1.0564	93.5391
177	2.10831	0.046896	-2.06141	0.000757683	0.998734	0.00202328	1.02646	185.014
178	0.743262	0.0923918	-0.65087	0.0316185	0.954394	0.0871234	1.05386	97.4569
179	0.458311	0.630503	0.172192	0.629289	0.312671	4.52954	1.01557	297.081
180	0.914701	0.510359	-0.404342	0.183936	0.756581	0.601427	1.01679	277.895
181	2.67384	0.0642296	-2.60961	0.000164336	0.999674	0.000438574	1.04168	122.697
182	0.946344	0.274359	-0.671984	0.0483804	0.929163	0.135658	1.05623	93.7921
183	0.675038	0.78553	0.110492	0.58553	0.334635	3.76961	1.01619	287.064
184	1.329	0.0434309	-1.28557	0.00206076	0.996559	0.00551014	1.06753	79.7247
185	0.818813	0.0669549	-0.751858	0.0149474	0.976795	0.0404898	1.05783	91.4725
186	3.39417	0.0667551	-3.32742	8e-05	0.999848	0.000213387	1.03742	135.262
187	1.11234	0.0463337	-1.06601	0.00476929	0.992017	0.012787	1.06103	87.1885
188	1.29799	0.0688914	-1.2291	0.0149788	0.977639	0.0405762	1.03778	134.073
189	2.7264	0.0475049	-2.67889	9.68e-05	0.999818	0.000258234	1.04176	122.498
190	2.25522	0.0687276	-2.18649	0.00390872	0.9941	0.0104707	1.02263	212.956
191	2.43051	0.055808	-2.37471	0.000344085	0.999377	0.000918449	1.03668	137.73
192	0.486947	0.095907	-0.39104	0.131074	0.782676	0.402506	1.01599	290.142
193	1.54706	0.0604458	-1.48661	0.00300297	0.995254	0.00803704	1.04527	113.911
194	0.780507	0.523077	-0.25743	0.30253	0.633098	1.1574	1.01819	258.918
195	1.64219	0.646907	-0.995283	0.153124	0.791683	0.482461	1.02067	230.957
196	7.17707	0.167795	-7.00928	5.64e-07	0.999998	1.51e-06	1.0082	513.246
197	3.1237	0.0432776	-3.08042	8.09e-06	0.999983	2.16e-05	1.04587	112.561
198	1.47434	0.261508	-1.21283	0.0222214	0.966141	0.0606415	1.07371	73.809
199	0.500852	0.111361	-0.389491	0.143403	0.776045	0.446704	1.01677	278.26
200	0.449541	0.0804376	-0.369103	0.121746	0.780796	0.36989	1.01547	298.743
201	0.367225	0.120289	-0.246936	0.200062	0.685777	0.667339	1.0151	305.24
202	1.36133	0.0681131	-1.29322	0.013717	0.979314	0.0371105	1.03537	142.314
203	2.02256	0.0475948	-1.97496	0.000928327	0.99846	0.00247939	1.02552	191.158
204	1.10593	0.523163	-0.582763	0.184897	0.760546	0.605281	1.02017	236.084
205	2.01448	0.0777993	-1.93668	0.0461636	0.923511	0.129141	1.01833	257.192
206	0.589632	0.327236	-0.262396	0.222576	0.713512	0.76394	1.03328	150.373
207	0.354552	0.506323	0.15177	0.637089	0.300801	4.68426	1.01025	426.298
208	2.66197	0.537067	-2.12491	0.0879617	0.881791	0.257348	1.023	209.878
209	1.333	0.0765786	-1.25642	0.0173721	0.974644	0.047174	1.03677	137.409
210	1.80494	0.598556	-1.20639	0.0663419	0.89766	0.189601	1.0188	251.397
211	1.16695	0.0784993	-1.08845	0.0132359	0.98064	0.0357916	1.06124	86.9227
212	3.09513	2.4676	-0.627531	0.274406	0.683634	1.00911	1.03054	162.5
213	1.94098	0.73607	-1.20491	0.097371	0.84944	0.287846	1.01769	265.324
214	1.62664	0.0604661	-1.56617	0.00535005	0.991873	0.0143525	1.03358	149.158
215	0.644788	0.340008	-0.304781	0.208361	0.732792	0.702311	1.0362	139.353
216	0.443651	0.0977712	-0.34588	0.144946	0.758747	0.452327	1.01561	296.358
217	0.903062	0.512908	-0.390154	0.268923	0.669668	0.981533	1.02094	228.286
218	1.90482	0.0537333	-1.85109	0.0307516	0.940559	0.0846587	1.01648	282.503
219	0.756623	0.312202	-0.444421	0.116782	0.841708	0.352814	1.04183	122.298
220	0.842758	0.0887513	-0.754007	0.0243303	0.964902	0.0665403	1.06432	83.2253
221	2.82918	0.535643	-2.29353	0.044862	0.935259	0.125329	1.02331	207.362
222	2.01448	0.0777993	-1.93668	0.0461636	0.923511	0.129141	1.01833	257.192
223	1.9414	0.344587	-1.59682	0.24013	0.709808	0.843232	1.03836	132.256
224	0.758695	0.0821816	-0.676513	0.0344596	0.948236	0.0952313	1.03875	131.044
225	1.75605	0.0742502	-1.6818	0.00373663	0.994166	0.010008	1.03059	162.284
226	0.758227	0.0807142	-0.677513	0.0333639	0.949612	0.0920986	1.03873	131.117
227	2.92595	0.0610285	-2.86492	0.0002456	0.999568	0.000655503	1.0371	136.305
228	1.1159	0.0812448	-1.03466	0.0147698	0.978513	0.0400015	1.06455	82.9572
229	1.62904	0.0654346	-1.5636	0.00617995	0.990705	0.0165927	1.03291	151.902
230	0.641192	0.788029	0.146838	0.617075	0.309572	4.29995	1.01746	268.551
231	0.575255	0.753541	0.178286	0.641097	0.285847	4.76635	1.01662	280.476
232	0.880041	0.0774621	-0.802579	0.0179695	0.973346	0.0488261	1.06553	81.8682
233	4.58402	1.04281	-3.54121	0.0190794	0.935669	0.0519004	1.00866	490.732
234	0.355332	1.17767	0.822336	0.916378	0.0557651	29.2412	1.01056	415.791
235	1.88076	0.33511	-1.54565	0.0338733	0.950532	0.0935543	1.05768	91.6808
236	1.21907	0.0783848	-1.14069	0.0127899	0.981314	0.0345699	1.05667	93.1381
237	2.12646	0.29903	-1.82743	0.0117792	0.981394	0.0318054	1.06494	82.5268
238	0.394262	0.39465	0.000388074	0.491773	0.436582	2.58195	1.01775	264.573
239	0.535066	0.127455	-0.407611	0.151347	0.775897	0.475865	1.01801	261.17
240	2.08062	0.0933501	-1.98727	0.0562127	0.912546	0.158928	1.01933	245.204
241	0.790393	0.106224	-0.684169	0.0358846	0.949928	0.0993158	1.06189	86.1142
242	1.70761	0.0483193	-1.65929	0.00139854	0.997697	0.003737	1.03483	144.307
243	0.809225	0.0930317	-0.716194	0.038045	0.945071	0.105532	1.04479	115.008
244	0.887489	0.0746192	-0.81287	0.0243508	0.963023	0.0665978	1.04381	117.324
245	0.780932	0.107694	-0.673238	0.0947872	0.857461	0.279408	1.02105	227.256
246	2.33578	0.304579	-2.0312	0.199686	0.753218	0.665772	1.0396	128.506
247	0.416255	0.0955397	-0.320715	0.149939	0.746404	0.470658	1.01545	299.194
248	1.25424	0.0660571	-1.18818	0.00621783	0.990518	0.016695	1.06933	77.8893
249	1.52802	0.0590439	-1.46898	0.00278231	0.995574	0.00744484	1.04814	107.784
250	0.792505	0.644995	-0.147511	0.418058	0.506776	1.91689	1.01898	249.281
251	1.24594	0.0779302	-1.16801	0.012383	0.981889	0.0334563	1.0546	96.2742
252	0.388627	0.106354	-0.282273	0.173251	0.716883	0.559169	1.01531	301.502
253	1.252	0.0771649	-1.17484	0.0120494	0.982343	0.032544	1.0544	96.6047
254	0.80154	0.0683471	-0.733193	0.0231624	0.963462	0.0632705	1.04	127.335
255	0.813712	0.0732202	-0.740492	0.0259523	0.960038	0.0710943	1.04098	124.595
256	5.73385	0.126855	-5.60699	4.98e-05	0.999908	0.00013284	1.01125	393.959
257	0.539451	0.114581	-0.42487	0.136964	0.790112	0.423465	1.01766	265.747
258	2.06043	0.046556	-2.01387	0.000757435	0.99873	0.00202262	1.02672	183.392
259	1.1843	0.079488	-1.10481	0.00990914	0.98535	0.0267055	1.07237	75.0117
260	2.25851	0.0755372	-2.18297	0.00472505	0.99296	0.0126678	1.02238	215.139
261	0.934708	0.0993699	-0.835338	0.0258424	0.963617	0.0707853	1.06877	78.4518
262	3.85866	0.0846722	-3.77398	3.55e-06	0.99999	9.48e-06	1.02798	175.907
263	0.489439	0.0808297	-0.40861	0.111828	0.801444	0.335963	1.01583	292.861
264	1.27074	0.0803171	-1.19042	0.0125631	0.981717	0.0339491	1.05329	98.3963
265	0.780932	0.107694	-0.673238	0.0947872	0.857461	0.279408	1.02105	227.256
266	1.10318	0.056828	-1.04635	0.00734782	0.988409	0.0197516	1.06499	82.4667
267	1.44745	0.0615229	-1.38593	0.00444164	0.993138	0.0119047	1.05023	103.753
268	0.524107	0.0965193	-0.427588	0.122109	0.800058	0.371149	1.01659	280.875
269	0.78507	0.0997504	-0.68532	0.0875444	0.865083	0.25601	1.02053	232.424
270	1.09312	0.0801981	-1.01293	0.022874	0.966885	0.0624642	1.04551	113.369
271	1.11962	0.0679721	-1.05165	0.0105878	0.984061	0.028554	1.06447	83.057
272	0.443396	0.0997704	-0.343626	0.146751	0.757774	0.458927	1.0157	294.891
273	2.78161	0.0589395	-2.72267	0.000284263	0.999502	0.000758723	1.03736	135.436
274	0.901901	0.0772756	-0.824625	0.0249095	0.962627	0.0681647	1.0462	111.848
275	0.880259	0.0786771	-0.801582	0.0267666	0.959922	0.0733866	1.04446	115.768
276	0.480296	0.10625	-0.374045	0.143747	0.770485	0.447958	1.01624	286.334
277	0.78507	0.0997504	-0.68532	0.0875444	0.865083	0.25601	1.02053	232.424
278	0.821893	0.86867	0.0467773	0.539659	0.362834	3.1281	1.01387	328.8
279	1.28089	0.0537117	-1.22718	0.00375271	0.994038	0.0100512	1.06946	77.763
280	0.626525	0.584189	-0.0423355	0.519079	0.419752	2.88004	1.01837	256.642
281	4.62535	0.816985	-3.80836	0.00529999	0.984091	0.0142175	1.01123	394.603
282	2.08062	0.0933501	-1.98727	0.0562127	0.912546	0.158928	1.01933	245.204
283	0.519006	0.110638	-0.408367	0.138659	0.783796	0.429549	1.01696	275.417
284	0.78507	0.0997504	-0.68532	0.0875444	0.865083	0.25601	1.02053	232.424
285	0.780932	0.107694	-0.673238	0.0947872	0.857461	0.279408	1.02105	227.256
286	0.518738	0.111344	-0.407394	0.139496	0.78297	0.432563	1.01697	275.336
287	3.09513	2.4676	-0.627531	0.274406	0.683634	1.00911	1.03054	162.5
288	0.383931	0.515188	0.131256	0.615475	0.322192	4.27096	1.01136	390.718
289	0.863809	0.0914919	-0.772317	0.034718	0.949934	0.0959711	1.0462	111.846
290	0.553137	0.0800274	-0.47311	0.0972859	0.829644	0.287567	1.01656	281.403
291	0.78507	0.0997504	-0.68532	0.0875444	0.865083	0.25601	1.02053	232.424
292	0.48424	0.0832539	-0.400986	0.115168	0.79786	0.347304	1.01592	291.371
293	1.32112	0.0838261	-1.23729	0.00765352	0.988445	0.0205796	1.06224	85.681
294	0.531637	0.0782709	-0.453366	0.100156	0.821791	0.296996	1.01614	287.78
295	1.08227	0.0791712	-1.0031	0.0145386	0.978758	0.0393661	1.06721	80.0536
296	0.940925	0.0903753	-0.85055	0.0308067	0.955742	0.0848152	1.04848	107.099
297	0.884371	0.0636946	-0.820676	0.0187555	0.970126	0.0510026	1.04119	124.035
298	5.0501	0.107263	-4.94284	9.39e-07	0.999997	2.5e-06	1.0136	334.372
299	0.681031	0.0892495	-0.591781	0.0444054	0.933911	0.123994	1.03557	141.611
300	3.70426	0.0906005	-3.61366	1.65e-05	0.999959	4.4e-05	1.03116	159.612
301	2.08062	0.0933501	-1.98727	0.0562127	0.912546	0.158928	1.01933	245.204
302	2.08062	0.0933501	-1.98727	0.0562127	0.912546	0.158928	1.01933	245.204
303	1.25731	0.815512	-0.441799	0.356595	0.556825	1.47887	1.0178	263.962
304	4.86626	1.86485	-3.0014	0.0463584	0.735704	0.129713	1.00399	888.992
305	2.12887	6.71011	4.58124	0.87577	0.0526033	18.8106	1.00653	616.419
306	0.410373	1.05431	0.643938	0.864581	0.0964956	17.0359	1.01269	355.117
307	4.06286	14.1682	10.1054	0.816156	0.141196	11.8458	1.0044	830.329
308	1.15964	0.850635	-0.309001	0.459144	0.460872	2.2652	1.01696	275.421
309	0.469052	0.126841	-0.342211	0.1699	0.744368	0.546137	1.01651	282.181
310	0.966552	0.392278	-0.574274	0.172423	0.780716	0.555938	1.04338	118.361
311	0.652364	0.113115	-0.53925	0.114407	0.827673	0.344713	1.0199	239.013
312	0.342332	0.405446	0.0631141	0.549656	0.377493	3.25676	1.01462	314.074
313	1.08151	0.0786253	-1.00288	0.0142714	0.979088	0.038632	1.06716	80.1101
314	3.91243	0.78497	-3.12746	0.00745318	0.981964	0.0200369	1.01298	348.264
315	1.11991	0.0811283	-1.03879	0.0148503	0.978408	0.040223	1.06347	84.2057
316	0.757443	0.300599	-0.456844	0.140042	0.812985	0.434533	1.04588	112.545
317	1.22937	0.077326	-1.15205	0.0188608	0.975766	0.0512942	1.09004	62.0423
318	0.611384	0.364372	-0.247011	0.246154	0.69048	0.871294	1.03259	153.257
319	0.873499	0.0706217	-0.802877	0.0226257	0.965048	0.0617704	1.0426	120.305
320	0.935475	0.0621243	-0.87335	0.010579	0.983463	0.0285302	1.06716	80.1023
321	1.07326	0.06909	-1.00417	0.0113083	0.982971	0.0305194	1.06688	80.4068
322	0.807943	0.0874358	-0.720507	0.0346581	0.949154	0.0957996	1.04366	117.673
323	0.371077	0.841087	0.47001	0.845588	0.114333	14.6123	1.01663	280.268

## Sheet: BFDV_Rep_MEME
Codon	alpha	beta1	p1	beta2	p2	LRT	p-value	q-value	Log(L)
1	6559.8	0.886419	0.0466694	0.100662	0.953331	0	0.67	1	-10.5709
2	0.926417	0.141034	0.824702	3.54532	0.175298	0	0.67	1	4.44089e-16
3	0	0	0	0	1	0	1	1	0
4	0.40555	0	0.04995	0	0.95005	0	0.67	1	-9.38531
5	1.25379	0	0.0473379	0	0.952662	0	0.67	0.845352	-8.42265
6	3.14407	0.171505	0.99006	0.842272	0.00994009	0	0.67	0.872621	-17.0626
7	0.406011	0	0.877074	2.05954	0.122926	0.125315	0.564206	1	-17.7531
8	1.2871	0	0.0499663	0	0.950034	0	0.67	0.905481	-17.7343
9	1.74648	0	0.0473339	0	0.952666	0	0.67	1	-17.3714
10	0.926417	0.141034	0.824702	3.54532	0.175298	0	0.67	0.928798	4.44089e-16
11	0.926417	0.141034	0.824702	3.54532	0.175298	0	0.67	0.85877	4.44089e-16
12	0.926417	0.141034	0.824702	3.54532	0.175298	0	0.67	1	4.44089e-16
13	0.926417	0.141034	0.824702	3.54532	0.175298	0	0.67	0.966116	4.44089e-16
14	0.926417	0.141034	0.824702	3.54532	0.175298	0	0.67	0.957566	4.44089e-16
15	0.926417	0.141034	0.824702	3.54532	0.175298	0	0.67	1	4.44089e-16
16	0.926417	0.141034	0.824702	3.54532	0.175298	0	0.67	1	4.44089e-16
17	0.926417	0.141034	0.824702	3.54532	0.175298	0	0.67	1	4.44089e-16
18	0.926417	0.141034	0.824702	3.54532	0.175298	0	0.67	1	4.44089e-16
19	0.926417	0.141034	0.824702	3.54532	0.175298	0	0.67	1	4.44089e-16
20	0.926417	0.141034	0.824702	3.54532	0.175298	0	0.67	1	4.44089e-16
21	0.926417	0.141034	0.824702	3.54532	0.175298	0	0.67	1	4.44089e-16
22	0.926417	0.141034	0.824702	3.54532	0.175298	0	0.67	1	4.44089e-16
23	0.926417	0.141034	0.824702	3.54532	0.175298	0	0.67	1	4.44089e-16
24	0.926417	0.141034	0.824702	3.54532	0.175298	0	0.67	1	4.44089e-16
25	0.926417	0.141034	0.824702	3.54532	0.175298	0	0.67	1	4.44089e-16
26	0.926417	0.141034	0.824702	3.54532	0.175298	0	0.67	1	4.44089e-16
27	0.926417	0.141034	0.824702	3.54532	0.175298	0	0.67	1	4.44089e-16
28	0.926417	0.141034	0.824702	3.54532	0.175298	0	0.67	1	4.44089e-16
29	0.926417	0.141034	0.824702	3.54532	0.175298	0	0.67	1	4.44089e-16
30	0.926417	0.141034	0.824702	3.54532	0.175298	0	0.67	1	4.44089e-16
31	0.926417	0.141034	0.824702	3.54532	0.175298	0	0.67	1	4.44089e-16
32	0.926417	0.141034	0.824702	3.54532	0.175298	0	0.67	1	4.44089e-16
33	0.926417	0.141034	0.824702	3.54532	0.175298	0	0.67	1	4.44089e-16
34	0.926417	0.141034	0.824702	3.54532	0.175298	0	0.67	1	4.44089e-16
35	0.926417	0.141034	0.824702	3.54532	0.175298	0	0.67	1	4.44089e-16
36	0.563754	0	0.845799	1.317	0.154201	0.0351122	0.618772	1	-13.7624
37	0.410757	0	0.0472961	0	0.952704	0	0.67	1	-10.1382
38	2.38866	0	0.0473163	0	0.952684	0	0.67	1	-23.2164
39	0	0	0	0	1	0	1	1	0
40	1.27401	0	0.0473615	0	0.952639	0	0.67	1	-11.595
41	2.60667	0	0.047303	0	0.952697	0	0.67	1	-13.988
42	0.846116	0.162584	0.98212	1.02124	0.0178795	-0.0403541	0.67	1	-18.4291
43	2.81577	0	0.0478514	0	0.952149	0	0.67	1	-27.3975
44	0	0	0	0	1	0	1	1	0
45	1.55745	0	0.0478718	0	0.952128	0	0.67	1	-11.3224
46	0.848446	0	0.0474263	0	0.952574	0	0.67	1	-14.3431
47	1.26596	0	0.047458	0	0.952542	0	0.67	1	-17.5054
48	0.926417	0.141034	0.824702	3.54532	0.175298	0	0.67	1	4.44089e-16
49	0	0	0.887605	2.2659	0.112395	4.21218	0.0569517	1	-11.5539
50	0.415482	0.203578	1	0.203496	3.43323e-08	0	0.67	1	-14.9211
51	3.31783	0	0.0530384	0	0.946962	0	0.67	1	-12.4889
52	0.64362	0	0.821397	1.11793	0.178603	0.0182177	0.634288	1	-14.8741
53	0	0	1e-09	0.174813	1	0.406317	0.45869	1	-8.62872
54	0	0	0.975986	66.3841	0.0240142	2.86784	0.115086	1	-11.5483
55	0.929654	0	0.047303	0	0.952697	0	0.67	1	-12.1257
56	0.420006	0.419576	1e-09	0.423132	1	3.54131e-05	0.668562	1	-22.1346
57	0.401906	0.401896	1e-09	1.7251	1	2.46009	0.142912	1	-44.6358
58	4.11579	0	0.047356	0	0.952644	0	0.67	1	-32.2898
59	0	0	0.14459	1.64348	0.85541	3.12864	0.100295	1	-28.1709
60	0	0	0.251792	0.836507	0.748208	2.65625	0.128741	1	-18.5729
61	0.891189	0.350963	1	0.350639	1.21072e-09	0	0.67	1	-18.9095
62	0	0	1e-09	0.356532	1	0.834196	0.351686	1	-12.9897
63	0	0	0.275419	0.234314	0.724581	0.473445	0.438983	1	-10.1323
64	0	0	0.535471	2.1348	0.464529	2.62369	0.130987	1	-23.2223
65	0	0	0	0	1	0	1	1	0
66	0.405853	0	0.0474218	0	0.952578	0	0.67	1	-9.3717
67	0	0	0	0	1	0	1	1	0
68	0	0	0	0	1	0	1	1	0
69	0.346668	0	0.0473615	0	0.952639	0	0.67	1	-10.3418
70	0.372551	0	0.0473464	0	0.952654	0	0.67	1	-9.95085
71	2.18001	0	0.0475281	0	0.952472	0	0.67	1	-12.3816
72	2.90166	0.679209	1	0.677301	1.00051e-09	0	0.67	1	-27.7074
73	1.27361	0	0.0473693	0	0.952631	0	0.67	1	-15.2251
74	0	0	0	0	1	0	1	1	0
75	0	0	0.0468245	0	0.953175	0	0.67	1	-4.34626
76	0.659078	0	0.931634	17.0867	0.0683664	1.42957	0.250205	1	-19.3484
77	1.4282	1.4282	0.182933	0	0.817067	0	0.67	0.909286	-20.1629
78	1.34872	0	0.0773311	0	0.922669	0	0.67	0.913122	-15.5139
79	1.30178	0	0.0479016	0	0.952098	0	0.67	0.916992	-14.7021
80	0.746796	0	0.0472762	0	0.952724	0	0.67	0.920894	-10.488
81	2.01685	0	0.0473017	0	0.952698	0	0.67	0.924829	-21.1028
82	0	0	0	0	1	0	1	1	0
83	0.862925	0	0.0485676	0	0.951432	0	0.67	0.932802	-13.0911
84	2.13494	0	0.0473726	0	0.952627	0	0.67	0.93684	-11.4798
85	0.58849	0	0.0473211	0	0.952679	0	0.67	0.940913	-9.46205
86	0	0	0	0	1	0	1	1	0
87	0	0	0	0	1	0	1	1	0
88	1.38321	0	0.0474604	0	0.95254	0	0.67	0.953348	-9.51316
89	0.963255	0	0.513872	2.6329	0.486128	0.331252	0.482577	1	-37.7886
90	0	0	0	0	1	0	1	1	0
91	0	0	0	0	1	0	1	1	0
92	1.07771	0	0.0472906	0	0.952709	0	0.67	0.970448	-16.7108
93	1.53319	0	0.0499854	0	0.950015	0	0.67	0.97482	-20.866
94	2.59847	0	0.0676738	0	0.932326	0	0.67	0.979231	-13.618
95	2.17488	0	0.0473073	0	0.952693	0	0.67	0.983682	-17.0669
96	0.801256	0	0.0478997	0	0.9521	0	0.67	0.988174	-11.2037
97	0	0	0	0	1	0	1	1	0
98	0.645568	0	0.0474218	0	0.952578	0	0.67	0.992706	-8.46954
99	0	0	0.749014	3.60092	0.250986	1.57712	0.23055	1	-28.2688
100	1.42132	0.265677	1	0.26783	9.53674e-08	0	0.67	1	-28.2516
101	0.926417	0.141034	0.824702	3.54532	0.175298	0	0.67	0.945022	4.44089e-16
102	1.02908	0	0.0481814	0	0.951819	0	0.67	0.949167	-15.7725
103	0.60357	0	0.0473824	0	0.952618	0	0.67	0.961822	-15.7943
104	2.45608	0.095835	0.958951	40.3464	0.0410488	0.342269	0.478933	1	-36.4224
105	0	0	0	0	1	0	1	1	0
106	2.14408	0	0.0483843	0	0.951616	0	0.67	1	-14.0232
107	1.32684	0	0.0472961	0	0.952704	0	0.67	0.997281	-9.17858
108	1.81014	0	0.047413	0	0.952587	0	0.67	0.842062	-18.2215
109	0.368754	0	0.0482856	0	0.951714	0	0.67	0.855375	-11.2982
110	1.48929	0	0.919623	9.75061	0.0803775	1.28614	0.271124	1	-24.2549
111	1.36361	0	0.0500155	0	0.949985	0	0.67	0.862191	-14.135
112	1.33541	0	0.940834	4.29275	0.0591665	0.109897	0.571986	1	-18.4532
113	1.281	0	0.0472961	0	0.952704	0	0.67	1	-10.7475
114	1.58358	0	0.930868	17.1034	0.069132	3.39224	0.0873298	1	-33.7876
115	2.44998	0	0.675374	1.27473	0.324626	0	0.67	1	-27.3734
116	0.587108	0	0.065	0	0.935	0	0.67	1	-8.23271
117	1.22998	0	0.0472741	0	0.952726	0	0.67	1	-8.53793
118	2.16553	0.321691	0.985726	0.891515	0.0142741	0	0.67	1	-19.6556
119	0.589773	0	0.812718	1.25456	0.187282	0.0255107	0.627069	1	-15.0312
120	1.569	0	0.0480962	0	0.951904	0	0.67	0.901708	-13.1488
121	1.34238	0	0.0472974	0	0.952703	0	0.67	0.897967	-12.9162
122	1.37788	0	0.0517273	0	0.948273	0	0.67	0.894256	-11.8742
123	2.98474	0	0.0473845	0	0.952616	0	0.67	0.890576	-11.5181
124	1.63874	0	0.0499809	0	0.950019	0	0.67	0.886926	-18.6108
125	0.765717	0	0.0516756	0	0.948324	0	0.67	0.883306	-9.82475
126	9.8451	0.199642	1	0.200856	1.21072e-09	0	0.67	0.879715	-42.8614
127	0.739917	0.137788	1	0.1378	1.00024e-09	0	0.67	0.876154	-14.8765
128	0.337808	0	0.922566	3.44584	0.077434	0.14284	0.5558	1	-15.7134
129	1.19581	0	0.0472738	0	0.952726	0	0.67	0.869116	-15.6656
130	0.894995	0	0.0472738	0	0.952726	0	0.67	0.86564	-21.3915
131	0	0	0	0	1	0	1	1	0
132	0	0	0	0	1	0	1	1	0
133	0	0	0	0	1	0	1	1	0
134	0.925384	0	0.0472961	0	0.952704	0	0.67	0.852008	-13.4801
135	0.406071	0	0.0500573	0	0.949943	0	0.67	0.848667	-9.16424
136	1.33286	0	0.954945	6.75281	0.0450553	0.217765	0.523669	1	-17.1861
137	0	0	0	0	1	0	1	1	0
138	0	0	0	0	1	0	1	1	0
139	0	0	0	0	1	0	1	1	0
140	1.19179	0	0.0472974	0	0.952703	0	0.67	1	-18.3626
141	0.999956	0.152294	0.75	1.75536	0.25	0	0.67	1	0
142	0.645847	0	0.0472961	0	0.952704	0	0.67	1	-8.78436
143	3.45728	0.152901	0.67933	0.173147	0.32067	0	0.67	1	-24.8832
144	0	0	1.00002e-09	0.19438	1	0.9626	0.326175	1	-10.2948
145	0	0	0	0	1	0	1	1	0
146	0	0	0	0	1	0	1	1	0
147	0.69492	0	0.0472974	0	0.952703	0	0.67	1	-11.4296
148	0.369958	0	0.0485891	0	0.951411	0	0.67	1	-7.49846
149	0	0	0	0	1	0	1	1	0
150	7.37224	0.137638	0.845124	0.127695	0.154876	0	0.67	1	-12.0244
151	0	0	1e-09	0.579833	1	2.52956	0.137715	1	-19.7209
152	0	0	0	0	1	0	1	1	0
153	1.65133	0.837246	0.731075	0	0.268925	0	0.67	1	-33.3825
154	0	0	0.930233	3.39025	0.0697675	3.17644	0.0978049	1	-11.7995
155	0	0	0	0	1	0	1	1	0
156	0.987387	0	0.0473288	0	0.952671	0	0.67	1	-6.83525
157	0	0	1.00006e-09	0.16322	1	0.486517	0.435303	1	-9.88563
158	0	0	0	0	1	0	1	1	0
159	0	0	0	0	1	0	1	1	0
160	0	0	0	0	1	0	1	1	0
161	0	0	0	0	1	0	1	1	0
162	0.708962	0	0.0479892	0	0.952011	0	0.67	1	-9.76115
163	1.86776	0	0.0472961	0	0.952704	0	0.67	1	-23.8282
164	0	0	1e-09	0.839133	1	2.41592	0.146323	1	-31.8433
165	0.468719	0.468719	0.200756	0.746607	0.799244	0.120217	0.566735	1	-27.491
166	0	0	0	0	1	0	1	1	0
167	0.7838	0	0.0472974	0	0.952703	0	0.67	1	-16.1788
168	2.9981	0	0.0473948	0	0.952605	0	0.67	1	-19.1002
169	0	0	0	0	1	0	1	1	0
170	0	0	0	0	1	0	1	1	0
171	0.359577	0	0.0650124	0	0.934988	0	0.67	1	-8.62974
172	0.756521	0	0.0472974	0	0.952703	0	0.67	1	-11.6423
173	1.28937	0	0.0466999	0	0.9533	0	0.67	1	-16.9905
174	1.85535	0	0.0472961	0	0.952704	0	0.67	1	-14.8687
175	4.66107	0	0.690514	2.54894	0.309486	0	0.67	1	-37.6762
176	3.42773	0	0.958981	9.41535	0.0410186	0.118064	0.567816	1	-36.3397
177	1.91482	0	0.0472738	0	0.952726	0	0.67	1	-20.7197
178	0.50884	0	0.0516625	0	0.948337	0	0.67	1	-14.1597
179	0	0	1.00001e-09	0.664384	1	0.82381	0.353856	1	-18.9527
180	1.12393	0.383791	1	0.383783	3.41383e-08	0	0.67	1	-24.5993
181	3.19056	0	0.0465888	0	0.953411	0	0.67	1	-27.446
182	1.16897	0.171901	0.997749	0.653006	0.00225143	0	0.67	1	-21.4407
183	0.630627	0.630627	1.001e-06	0.820917	0.999999	0.0610429	0.600087	1	-27.6521
184	1.02323	0	0.0473017	0	0.952698	0	0.67	1	-17.4393
185	0.698014	0	0.0472892	0	0.952711	0	0.67	1	-11.1384
186	5.04036	0	0.0502028	0	0.949797	0	0.67	1	-18.8667
187	1.28343	0	0.0657915	0	0.934209	0	0.67	1	-10.5778
188	0.987387	0	0.0473288	0	0.952671	0	0.67	1	-6.83525
189	3.15097	0	0.0465862	0	0.953414	0	0.67	1	-32.3004
190	2.45721	0	0.0529633	0	0.947037	0	0.67	1	-11.6379
191	2.86253	0	0.047388	0	0.952612	0	0.67	1	-25.095
192	0	0	0	0	1	0	1	1	0
193	1.74794	0	0.0467163	0	0.953284	0	0.67	1	-22.0309
194	0.639675	0	0.847807	3.01331	0.152193	0.560252	0.4154	1	-21.4605
195	2.84855	2.84855	0.178142	0	0.821858	0	0.67	1	-27.5325
196	5.8436	0	0.0465862	0	0.953414	0	0.67	1	-33.8383
197	2.94092	0	0.0474103	0	0.95259	0	0.67	1	-25.904
198	1.43123	0.167476	0.677153	0.197692	0.322847	0	0.67	1	-28.7521
199	0	0	0	0	1	0	1	1	0
200	0	0	0	0	1	0	1	1	0
201	0	0	0	0	1	0	1	1	0
202	1.11303	0	0.0446527	0	0.955347	0	0.67	1	-8.82773
203	2.80867	0	0.0472711	0	0.952729	0	0.67	1	-16.4488
204	0.843228	0	0.927072	10.8831	0.072928	1.08525	0.303883	1	-26.518
205	0	0	0	0	1	0	1	1	0
206	0.391748	0.180174	1	0.179725	3.57628e-09	0	0.67	1	-13.4477
207	0	0	0.943053	4.30576	0.0569466	4.88417	0.0402237	1	-11.4434
208	2.19511	0.330568	1	0.330555	6.62698e-09	0	0.67	1	-23.4792
209	1.06752	0	0.0678647	0	0.932135	0	0.67	1	-7.26593
210	2.08469	0.597519	1	0.598895	1.21072e-09	0	0.67	1	-37.6651
211	0.893873	0	0.0472961	0	0.952704	0	0.67	1	-13.8808
212	0.999956	0.152294	0.75	1.75536	0.25	0	0.67	1	0
213	2.14937	0.727858	0.999998	0.727855	2.19277e-06	0	0.67	1	-43.2951
214	1.28112	0	0.0521033	0	0.947897	0	0.67	1	-10.768
215	0.534163	0.184532	1	0.183838	1e-09	0	0.67	1	-12.998
216	0	0	0	0	1	0	1	1	0
217	0.627596	0	0.957867	7.34808	0.0421329	2.25112	0.159823	1	-17.1184
218	0	0	0	0	1	0	1	1	0
219	0.770373	0.176941	1	0.176912	9.53674e-08	0	0.67	1	-19.9359
220	0.739746	0	0.0472884	0	0.952712	0	0.67	1	-13.4554
221	2.01644	0	0.763526	1.67042	0.236474	0	0.67	1	-27.8651
222	0	0	0	0	1	0	1	1	0
223	0	0	1e-09	0.193308	1	0.03923	0.615505	1	-9.53226
224	0.538609	0	0.0474218	0	0.952578	0	0.67	1	-8.31929
225	1.37105	0	0.0479314	0	0.952069	0	0.67	1	-21.3363
226	0.540324	0	0.0392092	0	0.960791	0	0.67	1	-7.45349
227	4.51966	0	0.0475177	0	0.952482	0	0.67	1	-19.2792
228	0.840751	0	0.0472876	0	0.952712	0	0.67	1	-13.0937
229	1.28003	0	0.0486005	0	0.951399	0	0.67	1	-13.0803
230	0.564659	0.564659	0.178309	0.704701	0.821691	0.0219601	0.630457	1	-31.2556
231	0.42149	0.41925	0.246673	0.848097	0.753327	0.257846	0.508325	1	-25.4202
232	0.806036	0	0.0472961	0	0.952704	0	0.67	1	-13.8753
233	3.8675	1.13744	1	1.13458	1.00117e-09	0	0.67	1	-58.1063
234	0	0	0.837437	10.8307	0.162563	10.207	0.00266064	0.859386	-31.3633
235	2.71463	0.157386	0.9967	0.864801	0.00329985	0	0.67	1	-22.5125
236	1.42004	0	0.0473253	0	0.952675	0	0.67	1	-11.1744
237	2.72494	0	0.943219	4.30827	0.0567807	0.0084589	0.646351	1	-21.682
238	0	0	1.00005e-09	0.20313	1	0.615795	0.401277	1	-9.90842
239	0	0	0	0	1	0	1	1	0
240	0	0	0	0	1	0	1	1	0
241	0.542195	0	0.0472621	0	0.952738	0	0.67	1	-15.4703
242	1.81719	0	0.0473399	0	0.95266	0	0.67	1	-22.585
243	0.595007	0	0.0473017	0	0.952698	0	0.67	1	-8.38735
244	0.705949	0	0.0481603	0	0.95184	0	0.67	1	-10.4226
245	0	0	0	0	1	0	1	1	0
246	0	0	0.246033	0.18131	0.753967	0.00532899	0.651474	1	-10.6619
247	0	0	0	0	1	0	1	1	0
248	1.33714	0	0.0473393	0	0.952661	0	0.67	1	-16.9629
249	1.58598	0	0.04668	0	0.95332	0	0.67	1	-22.4271
250	0.792201	0	0.976868	37.9667	0.0231317	5.38285	0.0311097	1	-18.1794
251	1.45877	0	0.0474376	0	0.952562	0	0.67	1	-12.0904
252	0	0	0	0	1	0	1	1	0
253	1.48424	0	0.0472849	0	0.952715	0	0.67	1	-12.2189
254	0.350135	0	0.0473434	0	0.952657	0	0.67	1	-9.69754
255	0.587926	0	0.0484201	0	0.95158	0	0.67	1	-7.99274
256	4.14314	0	0.0473789	0	0.952621	0	0.67	1	-17.3834
257	0	0	0	0	1	0	1	1	0
258	1.56972	0	0.0473699	0	0.95263	0	0.67	1	-21.3632
259	1.24306	0	0.04677	0	0.95323	0	0.67	1	-19.0804
260	2.19455	0	0.0474762	0	0.952524	0	0.67	1	-13.8273
261	0.859305	0	0.0480686	0	0.951931	0	0.67	1	-13.3667
262	4.68887	0	0.0474172	0	0.952583	0	0.67	1	-29.6796
263	0	0	0	0	1	0	1	1	0
264	0.973758	0	0.0373607	0	0.962639	0	0.67	1	-14.0934
265	0	0	0	0	1	0	1	1	0
266	1.19674	0	0.0472876	0	0.952712	0	0.67	1	-11.7679
267	1.38967	0	0.0473504	0	0.95265	0	0.67	1	-20.4471
268	0	0	0	0	1	0	1	1	0
269	0	0	0	0	1	0	1	1	0
270	0.716965	0	0.0478997	0	0.9521	0	0.67	1	-9.16631
271	1.18899	0	0.0473719	0	0.952628	0	0.67	1	-15.5291
272	0	0	0	0	1	0	1	1	0
273	3.65506	0	0.0499545	0	0.950045	0	0.67	1	-24.1732
274	0.469412	0	0.0472974	0	0.952703	0	0.67	1	-10.9223
275	0.697745	0	0.047303	0	0.952697	0	0.67	1	-9.22478
276	0	0	0	0	1	0	1	1	0
277	0	0	0	0	1	0	1	1	0
278	0.784276	0.784276	0.195094	1.10485	0.804906	0.115935	0.568892	1	-41.2914
279	1.36492	0	0.0473268	0	0.952673	0	0.67	1	-21.3656
280	0	0	1.00001e-09	0.367454	1	0.591619	0.407339	1	-14.5118
281	4.58468	4.58468	0.172675	0	0.827325	0	0.67	1	-45.5472
282	0	0	0	0	1	0	1	1	0
283	0	0	0	0	1	0	1	1	0
284	0	0	0	0	1	0	1	1	0
285	0	0	0	0	1	0	1	1	0
286	0	0	0	0	1	0	1	1	0
287	1.07943	0.109825	0.75	2.37414	0.25	0	0.67	1	2.22045e-16
288	0	0	1.00008e-09	0.332542	1	1.03187	0.313353	1	-14.2765
289	0.679945	0	0.047328	0	0.952672	0	0.67	1	-8.36115
290	0	0	0	0	1	0	1	1	0
291	0	0	0	0	1	0	1	1	0
292	0	0	0	0	1	0	1	1	0
293	1.31343	0	0.047303	0	0.952697	0	0.67	1	-24.3792
294	0	0	0	0	1	0	1	1	0
295	0.799624	0	0.0473107	0	0.952689	0	0.67	1	-17.8026
296	0.478011	0	0.0478997	0	0.9521	0	0.67	1	-10.1838
297	0.691947	0	0.0773902	0	0.92261	0	0.67	1	-8.25866
298	5.40551	0	0.0473211	0	0.952679	0	0.67	1	-35.6527
299	0.369076	0	0.0482071	0	0.951793	0	0.67	1	-8.49163
300	4.10685	0	0.0473616	0	0.952638	0	0.67	1	-34.1385
301	0	0	0	0	1	0	1	1	0
302	0	0	0	0	1	0	1	1	0
303	2.30209	2.30209	0.316817	0	0.683183	0	0.67	1	-30.4129
304	4.08615	1.61215	1	1.6117	1.00117e-09	0	0.67	1	-63.1983
305	1.69454	0	0.706398	18.0186	0.293602	4.21175	0.0569644	1	-50.642
306	0	0	1.00001e-09	0.955152	1	2.58468	0.133733	1	-24.0597
307	0	0	0.571531	125.685	0.428469	2.62191	0.131111	1	-9.21642
308	0.929707	0.714488	1	0.715119	1.00117e-09	0	0.67	1	-26.5315
309	0	0	0	0	1	0	1	1	0
310	0.629639	0.180982	1	0.181195	1e-09	0	0.67	1	-14.4491
311	0	0	0	0	1	0	1	1	0
312	0	0	0.252086	0.287365	0.747914	0.855809	0.347222	1	-10.1213
313	0.793635	0	0.0472711	0	0.952729	0	0.67	1	-14.3669
314	3.56697	0.826034	0.989098	4.16333	0.0109021	-0.0695387	0.67	1	-53.4012
315	1.24608	0	0.0485891	0	0.951411	0	0.67	1	-10.8722
316	0.705375	0.165211	0.997367	2.2727	0.00263254	-0.00932089	0.67	1	-15.3712
317	1.30508	0	0.0432425	0	0.956758	0	0.67	1	-19.0072
318	0.405625	0	0.937778	4.47771	0.0622224	0.0995702	0.577436	1	-15.512
319	0.679189	0	0.048163	0	0.951837	0	0.67	1	-8.30838
320	0.836673	0	0.0472961	0	0.952704	0	0.67	1	-14.1827
321	1.12894	0	0.0473614	0	0.952639	0	0.67	1	-11.8639
322	0.588602	0	0.0472961	0	0.952704	0	0.67	1	-9.11162
323	0	0	0.250774	1.27106	0.749226	2.78934	0.119967	1	-29.9435

## Sheet: PiCV_CP_FUBAR
Codon	alpha	beta	beta-alpha	Prob[alpha<beta]	Prob[alpha>beta]	BayesFactor	PSRF	Neff
1	3.25081	2.50052	-0.750292	0.249222	0.711849	0.994715	1.00703	581.564
2	3.25081	2.50052	-0.750292	0.249222	0.711849	0.994715	1.00703	581.564
3	3.25081	2.50052	-0.750292	0.249222	0.711849	0.994715	1.00703	581.564
4	3.25081	2.50052	-0.750292	0.249222	0.711849	0.994715	1.00703	581.564
5	3.25081	2.50052	-0.750292	0.249222	0.711849	0.994715	1.00703	581.564
6	3.25081	2.50052	-0.750292	0.249222	0.711849	0.994715	1.00703	581.564
7	3.25081	2.50052	-0.750292	0.249222	0.711849	0.994715	1.00703	581.564
8	3.25081	2.50052	-0.750292	0.249222	0.711849	0.994715	1.00703	581.564
9	3.25081	2.50052	-0.750292	0.249222	0.711849	0.994715	1.00703	581.564
10	0.656055	0.628857	-0.0271979	0.559838	0.382714	3.81131	1.0045	816.587
11	0.973826	0.190268	-0.783559	0.0183846	0.969946	0.0561224	1.01899	249.21
12	0.288637	0.207718	-0.0809194	0.401032	0.484602	2.00632	1.01469	312.645
13	0.506433	0.332836	-0.173598	0.290778	0.641062	1.22858	1.00296	1086.47
14	0.311661	0.0455593	-0.266102	0.0984074	0.746827	0.327071	1.01374	331.511
15	1.2047	0.420323	-0.784382	0.160372	0.79595	0.572353	1.00528	725.492
16	1.02104	0.150227	-0.870817	0.102142	0.854353	0.340895	1.00935	460.431
17	2.4436	0.0821126	-2.36149	0.000217969	0.999669	0.000653302	1.0101	431.527
18	1.20291	0.228504	-0.974409	0.0178181	0.972364	0.0543617	1.02292	210.504
19	0.544627	0.209763	-0.334864	0.129585	0.803638	0.446121	1.00682	595.759
20	0.730337	0.20032	-0.530017	0.0513288	0.919593	0.162132	1.01012	430.95
21	0.726961	0.0439904	-0.682971	0.00612467	0.988008	0.0184661	1.00804	521.473
22	0.594453	0.0474816	-0.546972	0.0172881	0.964809	0.0527162	1.01034	423.226
23	0.651712	0.211323	-0.440389	0.0971709	0.855091	0.322518	1.00753	550.067
24	0.318675	0.0493803	-0.269295	0.102625	0.747975	0.342693	1.0139	328.215
25	0.712806	0.0704214	-0.642385	0.0154411	0.976295	0.0469958	1.01886	250.719
26	0.766952	0.0438083	-0.723144	0.0050941	0.990093	0.015343	1.00701	582.921
27	2.56737	0.208639	-2.35873	0.000351257	0.999322	0.00105294	1.03456	145.338
28	0.683601	0.20537	-0.478231	0.0853225	0.869356	0.279524	1.00784	532.342
29	0.30728	0.0449999	-0.26228	0.0986685	0.744233	0.328033	1.01366	333.084
30	0.72105	0.213756	-0.507294	0.0607468	0.907444	0.193805	1.00943	457.311
31	3.25081	2.50052	-0.750292	0.249222	0.711849	0.994715	1.00703	581.564
32	3.25081	2.50052	-0.750292	0.249222	0.711849	0.994715	1.00703	581.564
33	3.25081	2.50052	-0.750292	0.249222	0.711849	0.994715	1.00703	581.564
34	2.05689	0.265459	-1.79143	0.00528357	0.990926	0.0159167	1.0273	179.843
35	3.25081	2.50052	-0.750292	0.249222	0.711849	0.994715	1.00703	581.564
36	0.943145	0.303539	-0.639606	0.0625444	0.910587	0.199923	1.00902	474.371
37	0.486226	0.331516	-0.154711	0.299952	0.618492	1.28395	1.00449	818.682
38	0.536917	0.453919	-0.0829979	0.414146	0.524265	2.1183	1.00305	1064.69
39	0.724287	0.608518	-0.115769	0.37973	0.543596	1.8345	1.00594	663.985
40	0.609025	0.779732	0.170707	0.652883	0.275766	5.63615	1.00842	502.165
41	3.07673	0.219861	-2.85687	1.71033e-05	0.999958	5.1252e-05	1.03221	154.88
42	1.01454	0.171262	-0.843281	0.109105	0.850475	0.366978	1.00821	512.662
43	0.963329	0.602776	-0.360552	0.314518	0.627792	1.37491	1.00705	580.217
44	1.19722	0.574804	-0.622421	0.148341	0.796988	0.521938	1.0045	816.578
45	1.36016	0.326089	-1.03407	0.033374	0.950011	0.10346	1.01451	316.157
46	3.64501	0.2665	-3.37851	0.00071461	0.998782	0.00214291	1.03429	146.359
47	2.59972	0.318031	-2.28169	0.0162686	0.978419	0.0495562	1.04298	119.349
48	0.792025	0.47746	-0.314566	0.238523	0.699741	0.938639	1.00434	837.864
49	0.900985	0.746583	-0.154401	0.434815	0.480523	2.30535	1.0074	557.76
50	0.511418	0.478133	-0.0332851	0.502882	0.434954	3.03131	1.00507	748.456
51	2.2146	0.220551	-1.99405	0.002143	0.996303	0.00643542	1.03178	156.778
52	9.23355	0.780793	-8.45276	3.93124e-06	0.999941	1.17803e-05	1.00637	628.894
53	3.25081	2.50052	-0.750292	0.249222	0.711849	0.994715	1.00703	581.564
54	3.25081	2.50052	-0.750292	0.249222	0.711849	0.994715	1.00703	581.564
55	3.25081	2.50052	-0.750292	0.249222	0.711849	0.994715	1.00703	581.564
56	3.25081	2.50052	-0.750292	0.249222	0.711849	0.994715	1.00703	581.564
57	3.25081	2.50052	-0.750292	0.249222	0.711849	0.994715	1.00703	581.564
58	3.25081	2.50052	-0.750292	0.249222	0.711849	0.994715	1.00703	581.564
59	0.604713	0.052252	-0.552461	0.0501449	0.8854	0.158195	1.01633	284.888
60	0.511236	0.363151	-0.148085	0.393511	0.538923	1.94428	1.00467	794.819
61	0.604976	0.0424366	-0.56254	0.0404552	0.895281	0.126338	1.01683	277.441
62	1.5	0.0521329	-1.44786	0.000222087	0.999581	0.000665646	1.0389	130.583
63	0.179337	0.0819329	-0.0974037	0.22751	0.556378	0.882532	1.01145	387.949
64	0.316101	0.0497423	-0.266358	0.103324	0.747348	0.345295	1.01395	327.188
65	0.738395	0.0594445	-0.678951	0.0345128	0.956271	0.107117	1.01606	289.085
66	0.720174	0.0385991	-0.681575	0.0077051	0.982864	0.0232681	1.00685	593.739
67	0.651024	0.169945	-0.481078	0.152843	0.782887	0.540636	1.01159	384.032
68	1.24642	0.0412649	-1.20515	0.000560351	0.99888	0.00168007	1.01936	244.953
69	0.732761	0.0362006	-0.696561	0.00634038	0.985402	0.0191206	1.00668	605.597
70	1.19319	0.0443558	-1.14883	0.000517913	0.999023	0.00155277	1.0334	149.902
71	0.878605	0.0688934	-0.809712	0.00752813	0.988186	0.0227297	1.01752	267.626
72	3.25081	2.50052	-0.750292	0.249222	0.711849	0.994715	1.00703	581.564
73	3.25081	2.50052	-0.750292	0.249222	0.711849	0.994715	1.00703	581.564
74	1.68027	0.656251	-1.02402	0.386282	0.563989	1.88608	1.00646	621.98
75	3.38681	0.645167	-2.74165	0.0027181	0.994439	0.00816717	1.00943	457.256
76	2.56788	0.697795	-1.87008	0.0366845	0.942233	0.114114	1.00996	436.95
77	0.90761	0.586608	-0.321001	0.285379	0.647967	1.19666	1.00544	709.833
78	0.692383	0.445755	-0.246628	0.242848	0.692517	0.961113	1.00381	918.46
79	1.9843	0.482179	-1.50212	0.0519921	0.926459	0.164342	1.00686	592.613
80	0.89467	0.0341787	-0.860492	0.00338388	0.991936	0.0101745	1.00628	635.56
81	0.604976	0.0424366	-0.56254	0.0404552	0.895281	0.126338	1.01683	277.441
82	0.723681	0.0356919	-0.687989	0.00661392	0.984775	0.019951	1.00708	577.87
83	2.05117	0.0599323	-1.99123	0.000251087	0.999521	0.000752587	1.00982	441.879
84	2.73087	0.309612	-2.42126	0.00138521	0.997466	0.00415665	1.02499	194.786
85	0.926683	0.755074	-0.171609	0.381265	0.525129	1.84649	1.00704	580.977
86	0.745798	0.545643	-0.200156	0.302967	0.625884	1.30246	1.00537	716.818
87	3.15943	0.419161	-2.74027	0.00401593	0.99351	0.0120825	1.01171	380.534
88	0.825757	0.0445327	-0.781224	0.00740816	0.98522	0.0223647	1.00549	705.337
89	0.249878	0.0490099	-0.200868	0.125322	0.688539	0.429341	1.01269	355.279
90	0.998155	0.0427963	-0.955359	0.00429547	0.99091	0.0129272	1.00562	692.286
91	0.407826	0.185186	-0.22264	0.271112	0.633399	1.11458	1.01403	325.556
92	2.3623	0.0996882	-2.26261	7.71236e-05	0.999842	0.000231124	1.00515	739.977
93	0.68683	0.222651	-0.464179	0.0712243	0.893372	0.229795	1.00839	503.646
94	0.85759	0.172908	-0.684683	0.042626	0.928869	0.133419	1.01001	434.831
95	0.836642	0.049209	-0.787433	0.00367695	0.993478	0.0110589	1.01229	365.044
96	1.04884	0.0554671	-0.993372	0.0017581	0.997018	0.00527754	1.03289	152
97	3.25081	2.50052	-0.750292	0.249222	0.711849	0.994715	1.00703	581.564
98	2.47805	0.198653	-2.2794	0.000770102	0.998617	0.00230944	1.03289	151.974
99	2.19515	0.210797	-1.98435	0.00241228	0.995934	0.00724604	1.03247	153.775
100	2.89654	0.296287	-2.60025	0.000167792	0.999645	0.000502885	1.02664	183.858
101	2.95676	0.721394	-2.23537	0.0192543	0.966387	0.0588294	1.00889	480.234
102	0.604767	0.031985	-0.572782	0.0302623	0.905769	0.0935129	1.01718	272.354
103	1.77002	0.0584122	-1.71161	0.000108853	0.999791	0.00032622	1.02764	177.833
104	3.25081	2.50052	-0.750292	0.249222	0.711849	0.994715	1.00703	581.564
105	3.25081	2.50052	-0.750292	0.249222	0.711849	0.994715	1.00703	581.564
106	3.25081	2.50052	-0.750292	0.249222	0.711849	0.994715	1.00703	581.564
107	3.25081	2.50052	-0.750292	0.249222	0.711849	0.994715	1.00703	581.564
108	3.25081	2.50052	-0.750292	0.249222	0.711849	0.994715	1.00703	581.564
109	3.25081	2.50052	-0.750292	0.249222	0.711849	0.994715	1.00703	581.564
110	3.25081	2.50052	-0.750292	0.249222	0.711849	0.994715	1.00703	581.564
111	3.25081	2.50052	-0.750292	0.249222	0.711849	0.994715	1.00703	581.564
112	3.25081	2.50052	-0.750292	0.249222	0.711849	0.994715	1.00703	581.564
113	3.25081	2.50052	-0.750292	0.249222	0.711849	0.994715	1.00703	581.564
114	3.25081	2.50052	-0.750292	0.249222	0.711849	0.994715	1.00703	581.564
115	3.25081	2.50052	-0.750292	0.249222	0.711849	0.994715	1.00703	581.564
116	3.25081	2.50052	-0.750292	0.249222	0.711849	0.994715	1.00703	581.564
117	3.25081	2.50052	-0.750292	0.249222	0.711849	0.994715	1.00703	581.564
118	3.25081	2.50052	-0.750292	0.249222	0.711849	0.994715	1.00703	581.564
119	3.25081	2.50052	-0.750292	0.249222	0.711849	0.994715	1.00703	581.564
120	3.25081	2.50052	-0.750292	0.249222	0.711849	0.994715	1.00703	581.564
121	0.680677	0.046552	-0.634125	0.00832484	0.983874	0.0251554	1.00993	437.864
122	1.18366	0.308316	-0.875347	0.0356802	0.946707	0.110874	1.01342	338.327
123	1.96091	0.086666	-1.87424	0.00023408	0.999556	0.000701602	1.01283	351.712
124	1.21306	0.0387387	-1.17432	0.000493462	0.998993	0.00147942	1.01996	238.359
125	1.28223	0.053968	-1.22826	0.000827382	0.998535	0.00248136	1.03157	157.736
126	1.02468	0.0446124	-0.980063	0.00101027	0.998144	0.0030304	1.0259	188.596
127	0.497693	0.0470706	-0.450623	0.0586727	0.856112	0.186775	1.01633	284.813
128	2.40003	0.0638462	-2.33618	3.95806e-05	0.999922	0.000118611	1.01276	353.511
129	1.1868	0.172323	-1.01448	0.0271474	0.954218	0.0836191	1.01084	406.669
130	0.809587	0.0500907	-0.759497	0.00947594	0.981907	0.0286669	1.00516	738.593
131	1.39363	0.0507616	-1.34287	0.000778972	0.998545	0.00233606	1.01723	271.616
132	1.87348	0.0529316	-1.82055	0.000108258	0.999784	0.000324438	1.01733	270.293
133	2.02528	0.730033	-1.29525	0.0789095	0.874483	0.256715	1.00815	516.027
134	1.89304	0.0879023	-1.80514	0.000459015	0.999191	0.0013761	1.01405	325.088
135	1.92725	0.21193	-1.71532	0.00372077	0.99377	0.0111912	1.03083	161.142
136	0.711526	0.038272	-0.673254	0.00793439	0.982568	0.0239661	1.00718	571.931
137	0.899599	0.0490478	-0.850552	0.00283724	0.994975	0.00852617	1.01491	308.629
138	0.831817	0.178763	-0.653054	0.0480152	0.920395	0.151138	1.00947	455.505
139	2.85133	0.238974	-2.61236	0.0958215	0.873478	0.317565	1.00587	669.724
140	1.13987	0.0417837	-1.09809	0.000517225	0.999023	0.0015507	1.03457	145.284
141	1.2269	0.0471161	-1.17978	0.000410848	0.99924	0.00123164	1.044	116.86
142	0.93136	0.381955	-0.549405	0.0877158	0.87726	0.288119	1.00662	609.578
143	1.34197	0.0499869	-1.29198	0.000362817	0.999332	0.0010876	1.04163	122.84
144	2.9946	0.680092	-2.31451	0.00426504	0.990742	0.0128352	1.00919	467.228
145	0.891377	0.554304	-0.337073	0.328678	0.613484	1.46711	1.00442	826.996
146	1.32552	0.298366	-1.02715	0.0357841	0.947333	0.111209	1.0157	294.844
147	1.27855	0.191608	-1.08694	0.00768907	0.98715	0.0232194	1.02707	181.227
148	3.25081	2.50052	-0.750292	0.249222	0.711849	0.994715	1.00703	581.564
149	2.32282	0.28926	-2.03356	0.00411503	0.993143	0.0123819	1.03008	164.783
150	4.73258	0.391733	-4.34084	0.0603936	0.920916	0.192606	1.01218	367.924
151	0.744681	0.0352465	-0.709434	0.00591904	0.986188	0.0178424	1.00669	604.754
152	0.679561	0.0485344	-0.631026	0.00919214	0.982605	0.0278004	1.01017	429.285
153	0.950607	0.0428979	-0.907709	0.00502548	0.989717	0.0151353	1.00575	680.297
154	2.66365	0.0815151	-2.58214	7.12667e-06	0.999985	2.13557e-05	1.01408	324.515
155	0.604837	0.0339055	-0.570931	0.0321277	0.90384	0.0994686	1.01714	272.99
156	3.39914	0.0877323	-3.31141	6.05934e-07	0.999999	1.81572e-06	1.02128	225.083
157	0.779411	0.359085	-0.420326	0.142072	0.81074	0.496227	1.0045	817.078
158	1.79321	0.0604554	-1.73275	0.00011672	0.999777	0.000349801	1.02614	187.021
159	3.94871	0.431987	-3.51672	0.0765293	0.900225	0.24833	1.00627	636.468
160	1.35251	0.32873	-1.02378	0.061933	0.914298	0.197839	1.01334	340.07
161	2.31075	0.0570599	-2.25369	4.0119e-05	0.999917	0.000120224	1.01215	368.715
162	0.591968	0.0462565	-0.545711	0.016463	0.96597	0.0501584	1.01053	416.701
163	0.937348	0.0452286	-0.89212	0.00520267	0.992314	0.0156717	1.01731	270.566
164	2.15945	0.241034	-1.91841	0.00338847	0.994212	0.0101883	1.03054	162.52
165	1.40968	0.289024	-1.12066	0.0379939	0.945293	0.118348	1.01742	269.029
166	1.51142	0.0506509	-1.46077	0.000199133	0.999621	0.000596833	1.03724	135.85
167	0.821009	0.0446058	-0.776403	0.00760496	0.98495	0.0229634	1.00556	697.674
168	2.2877	0.296774	-1.99092	0.00686298	0.989097	0.0207075	1.02937	168.375
169	2.51078	0.612004	-1.89878	0.0762997	0.894864	0.247523	1.00776	536.758
170	3.94166	0.780327	-3.16133	0.00958847	0.981188	0.0290107	1.00761	545.258
171	2.68412	1.23452	-1.4496	0.13668	0.749985	0.474412	1.00166	1507.07
172	1.34449	0.216865	-1.12763	0.0429999	0.936219	0.134642	1.01233	364.127
173	2.52339	0.424144	-2.09925	0.0073397	0.987026	0.0221565	1.01247	360.507
174	3.67705	0.475212	-3.20184	0.00097824	0.99805	0.00293423	1.00814	516.349
175	5.43127	0.311646	-5.11962	9.13325e-05	0.999827	0.000273709	1.01475	311.585
176	0.631635	0.0389079	-0.592727	0.0345829	0.905488	0.107342	1.01702	274.675
177	0.627546	0.0550773	-0.572469	0.0196411	0.963236	0.0600352	1.00896	477.286
178	0.623768	0.063602	-0.560166	0.0253902	0.955515	0.0780657	1.00902	474.481
179	1.81597	0.0397153	-1.77626	0.0154109	0.955439	0.0469025	1.01656	281.433
180	0.631635	0.0389079	-0.592727	0.0345829	0.905488	0.107342	1.01702	274.675
181	0.857312	0.0522763	-0.805036	0.0091208	0.982964	0.0275827	1.00504	751.609
182	1.56676	0.0474512	-1.51931	0.0006922	0.998576	0.00207566	1.00867	490.436
183	1.26962	0.0531805	-1.21644	0.000822818	0.998536	0.00246766	1.03084	161.097
184	0.349706	0.05738	-0.292326	0.106113	0.761132	0.355721	1.01435	319.194
185	0.573927	0.339495	-0.234432	0.244805	0.685714	0.971373	1.00369	939.406
186	1.05761	0.0429207	-1.01469	0.0019485	0.996131	0.0058502	1.00874	487.221
187	2.04316	0.0798027	-1.96336	0.034287	0.935655	0.106391	1.01326	341.938
188	1.59999	0.185183	-1.4148	0.0110521	0.982	0.0334885	1.02043	233.434
189	0.686893	0.0796419	-0.607251	0.0236903	0.963401	0.0727122	1.01293	349.515
190	0.961645	0.0473809	-0.914264	0.00216161	0.996153	0.00649144	1.01746	268.521
191	1.06694	0.0461461	-1.02079	0.00234336	0.995508	0.00703853	1.00896	477.069
192	2.99113	0.0941781	-2.89695	8.49514e-06	0.999982	2.54565e-05	1.01807	260.445
193	1.27281	0.0558411	-1.21697	0.00225713	0.996005	0.00677896	1.01178	378.561
194	1.07593	0.0429129	-1.03302	0.00179651	0.996447	0.00539306	1.00976	444.218
195	1.53228	0.34669	-1.18559	0.0350488	0.948579	0.108841	1.01612	288.14
196	2.83256	0.110761	-2.7218	1.54131e-05	0.999967	4.61871e-05	1.0172	272.022
197	0.399893	0.339911	-0.0599819	0.446293	0.477097	2.41527	1.0067	603.713
198	0.613434	0.0489859	-0.564448	0.0169797	0.966215	0.0517597	1.00964	448.847
199	1.66532	0.0647409	-1.60058	0.000357393	0.999359	0.00107134	1.02522	193.209
200	2.39586	0.215536	-2.18033	0.00174267	0.997063	0.00523115	1.03503	143.576
201	1.82355	0.222525	-1.60103	0.00700133	0.98878	0.0211279	1.02882	171.252
202	0.459383	0.050646	-0.408737	0.070528	0.833053	0.227378	1.01584	292.62
203	2.77719	0.53032	-2.24687	0.0121902	0.980041	0.0369795	1.00859	494.238
204	0.731563	0.0497994	-0.681764	0.00784623	0.985508	0.0236977	1.00833	506.973
205	0.979491	0.226193	-0.753298	0.042102	0.937154	0.131707	1.01451	315.972
206	2.06567	0.749342	-1.31633	0.158772	0.793216	0.565567	1.01011	431.17
207	1.17813	0.0433985	-1.13474	0.00133345	0.997317	0.00400112	1.01065	412.713
208	1.48834	0.0795507	-1.40879	0.00114504	0.998067	0.00343511	1.03147	158.161
209	2.69299	0.473648	-2.21934	0.0100063	0.983048	0.0302877	1.00827	509.718
210	0.59623	0.0520516	-0.544178	0.0199144	0.961367	0.0608875	1.01021	427.86
211	0.924859	0.0498923	-0.874966	0.00278718	0.995076	0.00837533	1.0151	305.178
212	0.631545	0.0378077	-0.593738	0.0335652	0.906542	0.104073	1.01706	274.048
213	1.72948	0.0626172	-1.66686	0.000611989	0.9989	0.00183499	1.01285	351.424
214	0.897914	1.21824	0.320326	0.648727	0.249638	5.53403	1.00525	729.179
215	0.566405	0.0544711	-0.511934	0.023914	0.954255	0.0734155	1.01118	395.888
216	0.519595	0.393674	-0.125921	0.341087	0.582376	1.55118	1.00315	1042.64
217	1.33937	0.0540221	-1.28534	0.000668566	0.998803	0.00200474	1.03205	155.57
218	2.04316	0.0798027	-1.96336	0.034287	0.935655	0.106391	1.01326	341.938
219	0.632238	0.0496325	-0.582606	0.0445676	0.895203	0.139779	1.01648	282.527
220	1.45512	0.543595	-0.911528	0.105899	0.851602	0.354919	1.00568	686.712
221	3.25081	2.50052	-0.750292	0.249222	0.711849	0.994715	1.00703	581.564
222	1.76695	0.0845347	-1.68242	0.00802976	0.987303	0.0242565	1.00405	881.127
223	2.95079	0.756212	-2.19458	0.0229512	0.959802	0.0703904	1.00831	507.99
224	1.26035	0.0505536	-1.20979	0.000703198	0.99873	0.00210866	1.0318	156.692
225	0.648401	0.182179	-0.466223	0.166249	0.769238	0.597513	1.01079	408.272
226	1.02723	0.0527726	-0.974459	0.00367285	0.993431	0.0110465	1.00972	446.018
227	2.04316	0.0798027	-1.96336	0.034287	0.935655	0.106391	1.01326	341.938
228	0.476775	0.0434849	-0.43329	0.0576288	0.851407	0.183249	1.01631	285.146
229	1.09109	0.0523747	-1.03871	0.00135142	0.997644	0.0040551	1.02996	165.369
230	0.690384	0.0801802	-0.610204	0.023651	0.963536	0.0725887	1.01289	350.317
231	0.756214	0.0526327	-0.703581	0.0124375	0.976707	0.0377391	1.00564	690.581
232	1.62155	0.599759	-1.02179	0.109425	0.84611	0.36819	1.00541	712.487
233	0.882236	0.454858	-0.427378	0.161825	0.787624	0.578543	1.00541	712.317
234	1.97304	0.462713	-1.51033	0.0375863	0.944141	0.117028	1.00838	504.393
235	0.733305	0.835489	0.102184	0.622093	0.299479	4.93281	1.00992	438.148
236	3.7476	0.48687	-3.26073	0.0405486	0.9443	0.126642	1.00716	572.82
237	0.40304	0.505073	0.102032	0.593171	0.345727	4.3691	1.00516	738.168
238	1.20297	0.624832	-0.578134	0.27264	0.667681	1.12322	1.00555	699.424
239	0.996043	0.0517874	-0.944256	0.00232402	0.995943	0.00698031	1.02029	234.883
240	2.22274	0.482843	-1.7399	0.0401338	0.941101	0.125292	1.00804	521.903
241	2.11268	0.188832	-1.92384	0.00350424	0.994161	0.0105376	1.02887	170.988
242	0.805476	0.0577613	-0.747715	0.00805767	0.986262	0.0243415	1.0088	484.463
243	3.31447	0.279679	-3.0348	0.00109266	0.998178	0.0032778	1.03374	148.521
244	0.558269	0.570684	0.0124141	0.552918	0.388282	3.70594	1.00487	770.571
245	0.891682	0.0584428	-0.833239	0.0105227	0.981318	0.0318672	1.005	756.033
246	0.809036	0.0492811	-0.759755	0.00575143	0.989469	0.0173342	1.00716	572.736
247	2.71335	0.238826	-2.47452	0.000823427	0.998566	0.00246949	1.03525	142.769
248	0.699474	0.228504	-0.47097	0.0739135	0.890648	0.239164	1.00839	503.859
249	0.632238	0.0496325	-0.582606	0.0445676	0.895203	0.139779	1.01648	282.527
250	1.295	0.0434895	-1.25151	0.000995895	0.997963	0.00298724	1.01033	423.468
251	0.632244	0.0605998	-0.571644	0.0549336	0.884605	0.174181	1.01582	292.943
252	1.66416	0.081992	-1.58217	0.000909131	0.998463	0.00272675	1.02149	223.052
253	1.34776	0.213934	-1.13383	0.0323061	0.952896	0.100039	1.01697	275.378
254	1.05362	0.0526328	-1.00098	0.00205347	0.996413	0.00616602	1.02174	220.775
255	0.929094	0.350121	-0.578972	0.112546	0.848646	0.38002	1.00642	624.379
256	0.94404	0.051457	-0.892583	0.0027727	0.99516	0.00833167	1.01702	274.642
257	1.8543	0.39122	-1.46308	0.0635712	0.9146	0.203427	1.01249	360.206
258	3.25081	2.50052	-0.750292	0.249222	0.711849	0.994715	1.00703	581.564
259	3.25081	2.50052	-0.750292	0.249222	0.711849	0.994715	1.00703	581.564
260	4.20429	0.962401	-3.24189	0.00978773	0.963075	0.0296195	1.00314	1046.32
261	1.67649	0.335912	-1.34058	0.125741	0.845759	0.430984	1.01167	381.681
262	2.24856	0.37102	-1.87754	0.0231679	0.966275	0.0710708	1.01895	249.684
263	0.899507	0.0659338	-0.833573	0.013099	0.97793	0.039773	1.00518	736.854
264	1.59218	0.0605311	-1.53165	0.000806273	0.998566	0.002418	1.01516	304.119
265	0.933719	0.572707	-0.361012	0.293852	0.643272	1.24697	1.00558	696.543
266	8.67974	0.0980323	-8.58171	4.01718e-06	0.999992	1.20378e-05	1.01229	365.056
267	3.33448	0.25819	-3.07629	5.32093e-05	0.999881	0.000159454	1.02727	180.058
268	1.9388	0.0752566	-1.86355	0.000308026	0.999453	0.000923305	1.01337	339.471
269	2.46799	0.832627	-1.63536	0.197686	0.745849	0.738338	1.00871	488.511
270	1.03206	0.0675527	-0.964509	0.0106344	0.982118	0.0322092	1.00514	741.153
271	1.83729	0.26408	-1.57321	0.013417	0.979514	0.0407517	1.02701	181.578
272	1.77505	0.0640319	-1.71102	0.000680058	0.99879	0.00203923	1.01319	343.529
273	0.655035	0.0565978	-0.598437	0.0485843	0.894177	0.153021	1.01605	289.254
274	3.45744	0.104012	-3.35343	1.07531e-06	0.999997	3.22225e-06	1.01944	244.06
275	0.806438	0.0596668	-0.746771	0.0137606	0.975781	0.0418099	1.00512	742.593
276	2.77274	0.0929889	-2.67975	0.000146628	0.999742	0.000439446	1.01001	435.084
277	2.76237	0.231611	-2.53076	0.000506215	0.999081	0.00151767	1.03393	147.778
278	2.0901	0.089299	-2.0008	0.0391402	0.930555	0.122064	1.01238	362.752
279	1.64226	0.351907	-1.29035	0.0305771	0.954346	0.0945163	1.0159	291.713
280	0.315695	0.816464	0.500769	0.883126	0.0858635	22.6427	1.00841	503.042
281	0.346443	0.294663	-0.0517809	0.439777	0.47182	2.35232	1.01009	432.131
282	0.551613	0.0469479	-0.504665	0.0505177	0.876772	0.159434	1.01658	281.026
283	0.603711	0.561054	-0.0426573	0.445907	0.482097	2.41149	1.00458	806.77
284	0.376658	0.067009	-0.309649	0.112305	0.767713	0.379106	1.01446	317.039
285	0.348542	0.0676317	-0.28091	0.122334	0.746755	0.41768	1.01403	325.469
286	0.377399	0.0626804	-0.314718	0.105806	0.773663	0.354572	1.01462	314.038
287	0.376658	0.067009	-0.309649	0.112305	0.767713	0.379106	1.01446	317.039
288	1.46542	0.0520349	-1.41338	0.0011526	0.99778	0.00345784	1.00923	465.384
289	0.739199	0.246518	-0.492682	0.105493	0.851202	0.353397	1.00747	553.875
290	0.477098	0.0555763	-0.421522	0.0729709	0.836509	0.235874	1.01582	292.925
291	1.39273	0.0626479	-1.33008	0.000991527	0.998299	0.00297413	1.02954	167.492
292	2.20998	0.226814	-1.98316	0.00662698	0.98965	0.0199907	1.03048	162.789
293	0.465875	0.228371	-0.237504	0.282476	0.636186	1.17969	1.01056	415.696
294	1.89314	0.313066	-1.58007	0.0409775	0.946473	0.128039	1.03542	142.141
295	4.28139	0.216134	-4.06526	0.0412063	0.944837	0.128784	1.01287	350.827
296	0.551243	0.0497199	-0.501523	0.0535296	0.873739	0.169477	1.01645	282.988
297	0.84653	0.259913	-0.586617	0.0721327	0.898167	0.232954	1.01085	406.194
298	0.549763	0.0606201	-0.489143	0.0653589	0.861888	0.209548	1.01588	291.956
299	11.0512	0.240502	-10.8107	4.9034e-06	0.99999	1.46934e-05	1.00375	929.632
300	0.856699	0.0558346	-0.800865	0.00652038	0.988721	0.019667	1.00856	495.737
301	0.904673	0.445327	-0.459345	0.220775	0.725108	0.849005	1.00388	907.78
302	0.549763	0.0606201	-0.489143	0.0653589	0.861888	0.209548	1.01588	291.956
303	3.59744	0.610808	-2.98663	0.0336753	0.95213	0.104427	1.00849	498.848
304	2.59197	0.091098	-2.50087	0.000161565	0.999715	0.000484218	1.00907	472.367
305	0.549763	0.0606201	-0.489143	0.0653589	0.861888	0.209548	1.01588	291.956
306	0.766964	0.430866	-0.336098	0.350541	0.593577	1.61738	1.00325	1022.91
307	3.31831	0.108203	-3.21011	2.62909e-06	0.999994	7.87827e-06	1.02006	237.304
308	0.892253	0.0468526	-0.8454	0.00662746	0.986899	0.0199921	1.00525	729.432
309	10.8996	0.750766	-10.1489	0.137921	0.831639	0.479411	1.01006	433.258
310	0.48517	0.835166	0.349996	0.771751	0.177177	10.1319	1.00929	462.979
311	2.62459	0.290071	-2.33452	0.00206192	0.996389	0.00619146	1.02778	177.041
312	1.08803	0.046141	-1.04189	0.00411241	0.99159	0.012374	1.00565	689.332
313	0.529295	0.419972	-0.109323	0.361129	0.563844	1.69384	1.0029	1099.13
314	0.654153	0.0447159	-0.609437	0.0378843	0.905213	0.117993	1.01676	278.43
315	0.75599	0.0988671	-0.657123	0.0286518	0.958591	0.0883897	1.01346	337.457
316	1.05689	0.0574094	-0.999482	0.00257373	0.995652	0.00773225	1.02389	202.863
317	0.34744	0.0749616	-0.272478	0.133627	0.736659	0.462181	1.01376	331.078
318	0.917378	1.65819	0.740812	0.753706	0.173245	9.17004	1.00261	1174.96
319	1.01078	0.717538	-0.293247	0.356519	0.563173	1.66024	1.00668	605.668
320	0.484445	0.0506641	-0.433781	0.0656363	0.845316	0.2105	1.01607	289.009

## Sheet: PiCV_CP_MEME
Codon	alpha	beta1	p1	beta2	p2	LRT	p-value	q-value	Log(L)
1	1	0.150576	0.75	1.75871	0.25	1.33227e-15	0.67	1	8.88178e-16
2	1	0.150576	0.75	1.75871	0.25	1.33227e-15	0.67	1	8.88178e-16
3	1	0.150576	0.75	1.75871	0.25	1.33227e-15	0.67	1	8.88178e-16
4	1	0.150576	0.75	1.75871	0.25	1.33227e-15	0.67	1	8.88178e-16
5	1	0.150576	0.75	1.75871	0.25	1.33227e-15	0.67	1	8.88178e-16
6	1	0.150576	0.75	1.75871	0.25	1.33227e-15	0.67	1	8.88178e-16
7	1	0.150576	0.75	1.75871	0.25	1.33227e-15	0.67	1	8.88178e-16
8	1	0.150576	0.75	1.75871	0.25	1.33227e-15	0.67	1	8.88178e-16
9	1	0.150576	0.75	1.75871	0.25	1.33227e-15	0.67	1	8.88178e-16
10	0.121943	0.121943	0.849988	5.68721	0.150012	3.49916	0.0825745	1	-30.3216
11	1.04031	0.107068	0.68682	0.078314	0.31318	0	0.67	0.916239	-23.2289
12	0	0	0.917339	2.03737	0.0826609	0.984751	0.322007	1	-10.2176
13	0.186389	0	0.868495	1.5772	0.131505	1.3041	0.2684	1	-18.2149
14	0	0	0	0	1	0	1	1	0
15	0.734332	0.279829	1	0.2793	1.09605e-09	0	0.67	0.940351	-25.2155
16	0	0	0.0468245	0	0.953175	0	0.67	0.932174	-4.12873
17	3.24647	0	0.0472961	0	0.952704	0	0.67	0.821456	-29.6022
18	1.0804	0.127483	1	0.127685	1e-09	0	0.67	0.779636	-27.1438
19	0.290236	0.105082	1	0.10497	2.62804e-09	0	0.67	0.782482	-13.468
20	0.612137	0.102814	1	0.102811	1.00117e-09	0	0.67	0.878689	-17.4421
21	0.473305	0	0.0472557	0	0.952744	0	0.67	0.882305	-11.0627
22	0.25237	0	0.0481735	0	0.951827	0	0.67	0.875102	-10.0554
23	0.279227	0.104348	1	0.104264	1.30385e-08	0	0.67	0.864516	-11.622
24	0	0	0	0	1	0	1	1	0
25	0.570766	0	0.0472974	0	0.952703	0	0.67	0.871545	-17.3676
26	0.502781	0	0.0499972	0	0.950003	0	0.67	0.840784	-13.5304
27	2.66692	0.11901	1	0.118959	1.00024e-09	0	0.67	0.765714	-33.3505
28	0.376764	0.103439	1	0.103409	1.00024e-09	0	0.67	0.868016	-15.3044
29	0	0	0	0	1	0	1	1	0
30	0.581412	0.117158	1	0.117071	3.43323e-08	0	0.67	0.861044	-20.6801
31	1	0.150576	0.75	1.75871	0.25	1.33227e-15	0.67	1	8.88178e-16
32	1	0.150576	0.75	1.75871	0.25	1.33227e-15	0.67	1	8.88178e-16
33	1	0.150576	0.75	1.75871	0.25	1.33227e-15	0.67	1	8.88178e-16
34	1.86083	0.165581	1	0.165579	1.49012e-08	0	0.67	0.8576	-33.0141
35	1	0.150576	0.75	1.75871	0.25	1.33227e-15	0.67	1	8.88178e-16
36	1.02389	0.208331	0.999997	0.208332	2.67029e-06	0	0.67	0.854183	-24.4145
37	0.236547	0.236547	1e-09	0.239418	1	9.0633e-05	0.667693	1	-16.4221
38	0.0845484	0.0845484	0.970542	28.072	0.029458	5.97526	0.0229491	0.66761	-17.2545
39	0.580742	0.511662	1	0.512534	1e-09	0	0.67	0.850794	-30.1807
40	0.334018	0.231318	0.764275	2.6269	0.235725	1.30133	0.268817	1	-30.3963
41	3.92887	0	0.86114	1.25575	0.13886	0	0.67	0.847431	-43.556
42	0	0	0.0468245	0	0.953175	0	0.67	0.8375	-3.64185
43	0.866851	0.808675	0.995478	1.80341	0.00452187	1.30647e-05	0.669128	1	-15.363
44	0.981833	0.514656	0.999994	0.514657	6.10352e-06	0	0.67	1	-31.8552
45	1.19852	0.236699	0.999999	0.236708	9.53674e-07	0	0.67	1	-28.8037
46	3.72371	0.199315	1	0.199403	1.00024e-09	0	0.67	1	-25.1707
47	2.47326	2.47326	0.159274	0	0.840726	0	0.67	1	-31.6745
48	0.96023	0.96023	0.267249	0.058811	0.732751	0	0.67	1	-27.6246
49	0.407078	0.407078	0.97029	336.525	0.0297103	5.99728	0.0226914	0.726124	-36.0157
50	0	0	0.35356	0.715167	0.64644	1.55651	0.233189	1	-23.1684
51	1.72559	0.129869	0.978409	0.131313	0.0215915	0	0.67	0.978995	-30.6058
52	6.9843	0.683473	1	0.680932	1e-09	0	0.67	0.965766	-58.0314
53	1	0.119432	0.721353	1.75544	0.278647	4.44089e-16	0.67	1	-1.11022e-16
54	1	0.119432	0.721353	1.75544	0.278647	4.44089e-16	0.67	1	-1.11022e-16
55	1	0.119432	0.721353	1.75544	0.278647	4.44089e-16	0.67	1	-1.11022e-16
56	1	0.119432	0.721353	1.75544	0.278647	4.44089e-16	0.67	1	-1.11022e-16
57	1	0.119432	0.721353	1.75544	0.278647	4.44089e-16	0.67	1	-1.11022e-16
58	1	0.119432	0.721353	1.75544	0.278647	4.44089e-16	0.67	1	-1.11022e-16
59	0	0	0	0	1	0	1	1	0
60	0	0	0.890113	1.36084	0.109887	3.13193	0.100121	1	-10.7247
61	0	0	0	0	1	0	1	1	0
62	1.27044	0	0.0473991	0	0.952601	0	0.67	0.983486	-19.2576
63	0	0	0	0	1	0	1	1	0
64	0	0	0	0	1	0	1	1	0
65	0.484341	0	0.047303	0	0.952697	0	0.67	0.992593	-15.1483
66	0.434336	0	0.0649964	0	0.935004	0	0.67	0.988018	-8.91049
67	0	0	1e-09	0.0827371	1	0.256116	0.508967	1	-8.93588
68	1.49918	0	0.065	0	0.935	0	0.67	0.997209	-14.2415
69	0.414391	0	0.0474263	0	0.952574	0	0.67	1	-9.98116
70	1.17039	0	0.0478514	0	0.952149	0	0.67	1	-21.5609
71	0.679583	0	0.0474159	0	0.952584	0	0.67	1	-18.4826
72	1	0.119432	0.721353	1.75544	0.278647	4.44089e-16	0.67	1	-1.11022e-16
73	1	0.119432	0.721353	1.75544	0.278647	4.44089e-16	0.67	1	-1.11022e-16
74	0	0	1e-09	1.02314	1	0.302806	0.492238	1	-7.42557
75	3.95141	3.95141	0.113658	0.25446	0.886342	0	0.67	0.961435	-52.0893
76	2.23509	2.23509	0.317776	0	0.682224	0	0.67	0.957143	-41.8298
77	0.504653	0.0964956	0.95218	76.7722	0.0478202	10.432	0.00237402	0.379843	-33.8234
78	0.187709	0	0.949145	63.6629	0.0508553	9.13303	0.00458712	0.489292	-25.2605
79	1.50555	1.50555	0.269596	0	0.730404	0	0.67	0.974545	-32.9795
80	0.466905	0	0.0472961	0	0.952704	0	0.67	0.970136	-8.11706
81	0	0	0	0	1	0	1	1	0
82	0.418932	0	0.0472876	0	0.952712	0	0.67	1	-6.90873
83	1.89414	0	0.0474263	0	0.952574	0	0.67	1	-13.9593
84	1.45423	0	0.952459	5036.05	0.0475408	7.94318	0.00839914	0.447954	-43.0406
85	0.678887	0	0.669825	2.11128	0.330175	2.15932	0.167908	1	-39.6869
86	0.26681	0.205725	0.977503	260.121	0.0224972	7.49927	0.0105304	0.481391	-26.4119
87	3.03552	3.03552	0.0665703	0.101017	0.93343	0	0.67	1	-31.332
88	0.380195	0	0.065	0	0.935	0	0.67	1	-7.68625
89	0	0	0	0	1	0	1	1	0
90	0.577602	0	0.0472961	0	0.952704	0	0.67	1	-9.18069
91	0	0	1.00002e-09	0.0955503	1	0.434943	0.450113	1	-9.10711
92	2.10318	0	0.0473393	0	0.952661	0	0.67	1	-38.14
93	0.437975	0.106117	1	0.105889	1.49012e-09	0	0.67	1	-15.9597
94	0.376202	0.0830433	1	0.0830739	1.00024e-09	0	0.67	1	-11.5794
95	0.703043	0	0.0473393	0	0.952661	0	0.67	1	-16.7606
96	0.996956	0	0.0479836	0	0.952016	0	0.67	1	-21.6436
97	1	0.119432	0.721353	1.75544	0.278647	4.44089e-16	0.67	1	-1.11022e-16
98	2.50859	0.105816	1	0.109462	1.00117e-09	0	0.67	0.952889	-36.6602
99	1.64607	0.10269	1	0.102722	1.00024e-09	0	0.67	0.831008	-29.6775
100	2.56076	0	0.901987	1.53721	0.098013	0	0.67	0.834241	-36.0368
101	2.09963	0.0269623	0.908468	46.7661	0.0915323	6.30262	0.0194052	0.689964	-51.9686
102	0	0	0	0	1	0	1	1	0
103	1.73656	0	0.0473391	0	0.952661	0	0.67	0.844094	-22.4223
104	1	0.119432	0.721353	1.75544	0.278647	4.44089e-16	0.67	1	-1.11022e-16
105	1	0.119432	0.721353	1.75544	0.278647	4.44089e-16	0.67	1	-1.11022e-16
106	1	0.119432	0.721353	1.75544	0.278647	4.44089e-16	0.67	1	-1.11022e-16
107	1	0.119432	0.721353	1.75544	0.278647	4.44089e-16	0.67	1	-1.11022e-16
108	1	0.119432	0.721353	1.75544	0.278647	4.44089e-16	0.67	1	-1.11022e-16
109	1	0.119432	0.721353	1.75544	0.278647	4.44089e-16	0.67	1	-1.11022e-16
110	1	0.119432	0.721353	1.75544	0.278647	4.44089e-16	0.67	1	-1.11022e-16
111	1	0.119432	0.721353	1.75544	0.278647	4.44089e-16	0.67	1	-1.11022e-16
112	1	0.119432	0.721353	1.75544	0.278647	4.44089e-16	0.67	1	-1.11022e-16
113	1	0.119432	0.721353	1.75544	0.278647	4.44089e-16	0.67	1	-1.11022e-16
114	1	0.119432	0.721353	1.75544	0.278647	4.44089e-16	0.67	1	-1.11022e-16
115	1	0.119432	0.721353	1.75544	0.278647	4.44089e-16	0.67	1	-1.11022e-16
116	1	0.119432	0.721353	1.75544	0.278647	4.44089e-16	0.67	1	-1.11022e-16
117	1	0.119432	0.721353	1.75544	0.278647	4.44089e-16	0.67	1	-1.11022e-16
118	1	0.119432	0.721353	1.75544	0.278647	4.44089e-16	0.67	1	-1.11022e-16
119	1	0.119432	0.721353	1.75544	0.278647	4.44089e-16	0.67	1	-1.11022e-16
120	1	0.119432	0.721353	1.75544	0.278647	4.44089e-16	0.67	1	-1.11022e-16
121	0.427813	0	0.0509315	0	0.949069	0	0.67	0.776812	-15.9167
122	1.05829	1.05829	0.133669	0	0.866331	0	0.67	0.774007	-23.7726
123	1.80829	0	0.0466197	0	0.95338	0	0.67	0.771223	-34.2121
124	1.37623	0	0.0501674	0	0.949833	0	0.67	0.768459	-11.4336
125	1.22433	0	0.047388	0	0.952612	0	0.67	0.88595	-21.8483
126	1.00777	0	0.0473636	0	0.952636	0	0.67	0.897071	-20.743
127	0	0	0	0	1	0	1	1	0
128	3.35131	0	0.047388	0	0.952612	0	0.67	0.90084	-17.6671
129	0.638739	0.0852182	0.808931	0.090305	0.191069	0	0.67	0.893333	-13.4426
130	0.360193	0	0.0473929	0	0.952607	0	0.67	0.889627	-9.62965
131	1.78866	0	0.048002	0	0.951998	0	0.67	0.827799	-15.7033
132	1.9787	0	0.0474117	0	0.952588	0	0.67	0.824615	-20.5007
133	1.70063	0	0.762593	6.42565	0.237407	1.59591	0.228171	1	-55.39
134	1.51216	0	0.0467047	0	0.953295	0	0.67	0.818321	-23.9387
135	1.45845	0.105197	0.745771	0.095632	0.254229	0	0.67	0.815209	-25.6471
136	0.425159	0	0.0498784	0	0.950122	0	0.67	0.812121	-6.63833
137	0.721872	0	0.0473824	0	0.952618	0	0.67	0.809057	-18.4486
138	0.537384	0.0890559	1	0.0888378	1.00063e-09	0	0.67	0.806015	-14.2205
139	3.68947	0.147398	1	0.147406	2.26498e-09	0	0.67	0.802996	-14.343
140	1.33088	0	0.0474228	0	0.952577	0	0.67	0.8	-18.062
141	1.26485	0	0.0472807	0	0.952719	0	0.67	0.797026	-23.8707
142	0.877644	0.25063	0.999995	0.25063	5.26325e-06	0	0.67	0.794074	-31.8664
143	1.37547	0	0.0473038	0	0.952696	0	0.67	0.791144	-23.3125
144	2.55693	1.71243	0.284542	0.199594	0.715458	0	0.67	0.788235	-45.8891
145	0.870512	0.870512	0.447149	0	0.552851	0	0.67	0.785348	-24.08
146	1.25663	0.192958	1	0.192928	1.00001e-09	0	0.67	0.904641	-24.6304
147	1.08293	0.104265	0.859422	0.0920649	0.140578	0	0.67	0.936245	-22.1964
148	1	0.119432	0.721353	1.75544	0.278647	4.44089e-16	0.67	1	-1.11022e-16
149	1.83959	0	0.95949	6.52104	0.0405101	0.874122	0.343496	1	-30.7846
150	5.16507	0	0.96391	7.59644	0.0360897	0.0335932	0.620016	1	-13.384
151	0.45049	0	0.0483717	0	0.951628	0	0.67	0.948673	-7.81657
152	0.426469	0	0.0478997	0	0.9521	0	0.67	0.944493	-15.5516
153	0.522552	0	0.0373607	0	0.962639	0	0.67	0.928139	-7.12785
154	2.59595	0	0.0465862	0	0.953414	0	0.67	0.91234	-32.3942
155	0	0	0	0	1	0	1	1	0
156	3.68477	0	0.0472961	0	0.952704	0	0.67	0.908475	-34.7355
157	0.553162	0	0.933521	2.66299	0.0664792	1.19249	0.285859	1	-21.4859
158	1.6324	0	0.0474474	0	0.952553	0	0.67	0.924138	-26.002
159	4.68346	0.312114	1	0.312127	1e-09	0	0.67	0.920172	-26.4606
160	0.939419	0.939419	0.147882	0	0.852118	0	0.67	1	-19.6758
161	2.11349	0	0.0482068	0	0.951793	0	0.67	1	-14.6848
162	0.235189	0	0.0739917	0	0.926008	0	0.67	1	-10.0088
163	0.973567	0	0.0517302	0	0.94827	0	0.67	1	-13.8296
164	1.6548	0.128019	1	0.12799	4.65394e-07	0	0.67	1	-29.2287
165	1.32498	0.215884	0.999995	0.215884	5.26325e-06	0	0.67	1	-23.1702
166	1.47515	0	0.0474159	0	0.952584	0	0.67	1	-24.591
167	0.376866	0	0.0472892	0	0.952711	0	0.67	1	-7.43852
168	2.38385	0	0.923941	2.23235	0.0760587	0	0.67	1	-21.6319
169	1.492	0.125954	0.950698	37.2947	0.0493016	4.67862	0.0447291	1	-35.6685
170	3.78981	0.268039	0.933994	18.2617	0.066006	1.30626	0.268074	1	-44.0634
171	0.980899	0	0.865928	39.7372	0.134072	2.07393	0.175819	1	-47.1142
172	0.726666	0.111749	1	0.111722	1.49012e-08	0	0.67	1	-13.9638
173	1.99499	0	0.749139	1.43204	0.250861	0	0.67	1	-36.8742
174	4.04747	1.48444	0.219789	0	0.780211	0	0.67	1	-41.1577
175	4.34037	0	0.937497	2.69135	0.0625034	0	0.67	1	-24.9579
176	0	0	0	0	1	0	1	1	0
177	0.255865	0	0.0472961	0	0.952704	0	0.67	1	-10.0951
178	0.253838	0	0.0472557	0	0.952744	0	0.67	1	-9.81338
179	0	0	0	0	1	0	1	1	0
180	0	0	0	0	1	0	1	1	0
181	0.394317	0	0.0472961	0	0.952704	0	0.67	1	-9.37291
182	1.45399	0	0.0478443	0	0.952156	0	0.67	1	-9.51979
183	1.1146	0	0.0407052	0	0.959295	0	0.67	1	-22.2819
184	0	0	0	0	1	0	1	1	0
185	0.301444	0.219283	0.997271	0.219285	0.00272936	0	0.67	1	-20.1311
186	1.01957	0	0.0501674	0	0.949833	0	0.67	1	-11.176
187	0	0	0	0	1	0	1	1	0
188	0.975798	0.0916394	0.778695	0.0842151	0.221305	0	0.67	1	-16.8358
189	0.371883	0	0.0473434	0	0.952657	0	0.67	1	-14.1776
190	0.942169	0	0.047303	0	0.952697	0	0.67	1	-14.6583
191	1.08843	0	0.0485308	0	0.951469	0	0.67	1	-12.9187
192	3.26447	0	0.0373607	0	0.962639	0	0.67	1	-27.7955
193	0.916201	0	0.0529239	0	0.947076	0	0.67	1	-9.5572
194	1.11758	0	0.0501205	0	0.94988	0	0.67	1	-9.39427
195	1.19147	0	0.968038	16.1385	0.0319621	3.4766	0.0835555	1	-26.2642
196	3.33273	0	0.0480958	0	0.951904	0	0.67	1	-30.3798
197	0	0	1.00002e-09	0.203474	1	0.925212	0.33336	1	-14.4297
198	0.306444	0	0.0473322	0	0.952668	0	0.67	1	-9.67992
199	1.60387	0	0.0466868	0	0.953313	0	0.67	1	-23.8353
200	2.53805	0	0.956762	6.2712	0.0432377	0.152981	0.551119	1	-26.1764
201	1.30397	0.113145	0.875972	0.124128	0.124028	0	0.67	1	-24.8353
202	0	0	0	0	1	0	1	1	0
203	2.87931	0.414157	1	0.410245	1e-09	0	0.67	1	-46.1999
204	0.479014	0	0.0499509	0	0.950049	0	0.67	1	-13.9236
205	0.717749	0.109553	0.68204	0.105244	0.31796	0	0.67	1	-20.859
206	0.904867	0	0.905571	96.2885	0.0944286	5.40708	0.0307244	0.819317	-37.7514
207	0.821609	0	0.0474263	0	0.952574	0	0.67	1	-13.1656
208	1.39229	0	0.0474116	0	0.952588	0	0.67	1	-25.0206
209	2.11689	0.35544	1	0.353208	1.21072e-09	0	0.67	1	-45.6929
210	0.229055	0	0.0500484	0	0.949952	0	0.67	1	-11.4378
211	0.816819	0	0.0473699	0	0.95263	0	0.67	1	-17.0451
212	0	0	0	0	1	0	1	1	0
213	2.19243	0	0.0374035	0	0.962597	0	0.67	1	-14.7168
214	0.666495	0	0.751238	6.12087	0.248762	2.86096	0.115505	1	-39.7343
215	0.239863	0	0.0474491	0	0.952551	0	0.67	1	-8.85514
216	0.246047	0.240738	1	0.240455	3.88691e-09	0	0.67	1	-17.5768
217	1.36248	0	0.0474228	0	0.952577	0	0.67	1	-20.5921
218	0	0	0	0	1	0	1	1	0
219	0	0	0	0	1	0	1	1	0
220	1.12662	0.160125	0.954688	32.5168	0.045312	1.49477	0.241299	1	-38.07
221	1.08414	0.140603	0.750271	1.62621	0.249729	8.88178e-16	0.67	1	4.44089e-16
222	1.63653	0	0.065	0	0.935	0	0.67	1	-6.25545
223	3.30031	3.30031	0.197321	0	0.802679	0	0.67	1	-38.102
224	1.38485	0	0.0367626	0	0.963237	0	0.67	1	-20.5802
225	0	0	0.950216	3.9112	0.0497839	0.77962	0.363286	1	-10.3874
226	1.01721	0	0.0531011	0	0.946899	0	0.67	1	-13.7296
227	0	0	0	0	1	0	1	1	0
228	0	0	0	0	1	0	1	1	0
229	1.05696	0	0.0473393	0	0.952661	0	0.67	1	-20.1508
230	0.524474	0	0.0472738	0	0.952726	0	0.67	1	-19.1442
231	0.468118	0	0.0474263	0	0.952574	0	0.67	1	-9.30238
232	1.52974	0.234479	0.966982	15.7197	0.0330179	1.76483	0.207962	1	-39.0159
233	0.761604	0.273445	1	0.272453	1.49012e-09	0	0.67	1	-23.7707
234	1.57506	1.57506	0.203817	0	0.796183	0	0.67	1	-30.5154
235	0.411928	0.411924	1.00001e-09	0.877886	1	0.546937	0.418892	1	-34.5325
236	3.56959	0.142471	0.749805	1.09748	0.250195	0	0.67	1	-29.5807
237	0	0	1e-09	0.271636	1	1.15291	0.292361	1	-15.9977
238	0	0	0.955577	91.4789	0.044423	8.97545	0.00496923	0.397538	-20.7873
239	0.875714	0	0.05	0	0.95	0	0.67	1	-13.0084
240	2.20446	2.20446	0.16315	0	0.83685	0	0.67	1	-35.0029
241	2.34028	0.101077	1	0.101394	5.98892e-09	0	0.67	1	-17.6516
242	0.428938	0	0.047388	0	0.952612	0	0.67	1	-14.9536
243	2.94669	0.194435	1	0.194195	6.48499e-08	0	0.67	1	-25.6868
244	0	0	0.703526	1.51956	0.296474	2.4379	0.144615	1	-19.7153
245	0.42898	0	0.0472961	0	0.952704	0	0.67	1	-8.36477
246	0.514102	0	0.065	0	0.935	0	0.67	1	-14.4701
247	2.2578	0.123103	0.750007	0.104965	0.249993	0	0.67	1	-27.2926
248	0.476774	0	0.966227	11.8085	0.033773	1.05523	0.309168	1	-20.6503
249	0	0	0	0	1	0	1	1	0
250	0.973156	0	0.0472961	0	0.952704	0	0.67	1	-9.78992
251	0	0	0	0	1	0	1	1	0
252	1.49319	0	0.0474228	0	0.952577	0	0.67	1	-24.4369
253	1.04636	0.106407	0.740674	0.118175	0.259326	0	0.67	1	-17.824
254	0.803152	0	0.0480778	0	0.951922	0	0.67	1	-14.863
255	0.773273	0	0.967541	14.6863	0.0324591	3.85138	0.0687041	1	-20.2819
256	0.796523	0	0.065	0	0.935	0	0.67	1	-14.5081
257	1.30368	1.151	0.227551	0	0.772449	0	0.67	1	-22.3285
258	1.08414	0.140603	0.750271	1.62621	0.249729	8.88178e-16	0.67	1	4.44089e-16
259	1.08414	0.140603	0.750271	1.62621	0.249729	8.88178e-16	0.67	1	4.44089e-16
260	4.46845	4.46845	0.270647	0	0.729353	0	0.67	1	-51.104
261	0	0	0.914478	5.70708	0.0855223	1.51841	0.238156	1	-18.1502
262	1.52985	0.255082	1	0.254608	1.00117e-09	0	0.67	1	-24.7656
263	0.447705	0	0.0472892	0	0.952711	0	0.67	1	-9.55962
264	1.99546	0	0.0472711	0	0.952729	0	0.67	1	-12.4081
265	0.292305	0.122311	0.972213	585.838	0.0277867	6.81675	0.0149183	0.596731	-25.6041
266	8.97291	0	0.0473393	0	0.952661	0	0.67	1	-20.4969
267	3.15489	0.127817	0.999999	0.127809	1.47248e-06	0	0.67	1	-34.679
268	1.85071	0	0.0472906	0	0.952709	0	0.67	1	-26.0266
269	1.59064	0.21632	0.875693	5.20782	0.124307	0.599539	0.405339	1	-32.4849
270	0.598894	0	0.047303	0	0.952697	0	0.67	1	-8.98204
271	1.48559	0.136714	1	0.137238	9.53674e-08	0	0.67	1	-27.1243
272	2.3477	0	0.0500396	0	0.94996	0	0.67	1	-15.7339
273	0	0	0	0	1	0	1	1	0
274	4.72286	0	0.0472906	0	0.952709	0	0.67	1	-28.2266
275	0.555809	0	0.0529239	0	0.947076	0	0.67	1	-8.91248
276	2.5479	0	0.0478514	0	0.952149	0	0.67	1	-17.1437
277	2.49432	0.129458	0.695424	0.106475	0.304576	0	0.67	1	-31.0291
278	0	0	0	0	1	0	1	1	0
279	1.25904	0	0.839254	2.33307	0.160746	0.0490489	0.608228	1	-34.1149
280	0	0	1.00001e-09	0.822178	1	4.6334	0.0457872	1	-24.8784
281	0	0	0.973394	39.6645	0.0266061	3.00458	0.107069	1	-11.0827
282	0	0	0	0	1	0	1	1	0
283	0.305049	0.305049	0.245655	0.423598	0.754345	0.0496591	0.607796	1	-25.6155
284	0	0	0	0	1	0	1	1	0
285	0	0	0	0	1	0	1	1	0
286	0	0	0	0	1	0	1	1	0
287	0	0	0	0	1	0	1	1	0
288	1.23908	0	0.0474218	0	0.952578	0	0.67	1	-13.1929
289	0.327679	0.117241	0.999506	0.213043	0.000494189	0	0.67	1	-14.7565
290	0	0	0	0	1	0	1	1	0
291	1.28657	0	0.0466889	0	0.953311	0	0.67	1	-20.7959
292	1.73591	0.11782	0.822824	0.110816	0.177176	0	0.67	1	-20.9782
293	0	0	0.251471	0.153372	0.748529	0.40928	0.45779	1	-10.8205
294	1.47756	0.14197	1	0.137078	1e-09	0	0.67	1	-22.7309
295	10000	0.0896478	1.00006e-09	0.0936776	1	0	0.67	1	-13.2927
296	0	0	0	0	1	0	1	1	0
297	0.589652	0.124139	1	0.125732	1e-09	0	0.67	1	-18.4137
298	0	0	0	0	1	0	1	1	0
299	6.78626	0.104157	1	0.103531	1.49012e-09	0	0.67	1	-22.8639
300	0.584993	0	0.0474228	0	0.952577	0	0.67	1	-16.0562
301	0.451978	0.321165	0.987663	0.321167	0.0123368	0	0.67	1	-20.7669
302	0	0	0	0	1	0	1	1	0
303	2.70179	2.70179	0.216114	0	0.783886	0	0.67	1	-30.149
304	3.79708	0	0.05	0	0.95	0	0.67	1	-15.6433
305	0	0	0	0	1	0	1	1	0
306	0	0	0.926888	2.42054	0.0731122	3.65189	0.0762384	1	-12.904
307	3.64136	0	0.0472961	0	0.952704	0	0.67	1	-27.1156
308	0.446398	0	0.0472961	0	0.952704	0	0.67	1	-8.72674
309	13.1798	0.841489	1	0.8415	2.21253e-07	0	0.67	1	-18.9987
310	0	0	0.834257	4.36468	0.165743	8.74244	0.00559364	0.357993	-25.835
311	2.08917	0	0.952985	7.49213	0.0470148	0.206466	0.528196	1	-29.1182
312	0.699291	0	0.0478718	0	0.952128	0	0.67	1	-8.23193
313	0.256942	0.256942	1.00288e-09	0.27757	1	0.00392719	0.654212	1	-20.2675
314	0	0	0	0	1	0	1	1	0
315	0.537125	0	0.0529628	0	0.947037	0	0.67	1	-16.3835
316	0.751173	0	0.0472961	0	0.952704	0	0.67	1	-20.1305
317	0	0	0	0	1	0	1	1	0
318	0.436247	0	0.876098	17.3495	0.123902	12.8645	0.000693809	0.222019	-37.0116
319	0.68502	0	0.799288	2.98542	0.200712	1.9223	0.190863	1	-31.652
320	0	0	0	0	1	0	1	1	0

[truncated: 2 more sheets: PiCV_Rep_FUBAR, PiCV_Rep_MEME]
